# Supplementary material for: Extraction of Transcript Diversity from Scientific Literature
Source: PLoS Comput Biol. 2005 Jun 24;1(1):e10. doi: 10.1371/journal.pcbi.0010010 (PMC1183516; doi:10.1371/journal.pcbi.0010010)
Supplement: Table S1 — (423 KB TXT). [file pcbi.0010010.st001.txt]

3H zolpidem	7753379	0	splice variant
DX alpha	3131773	0	alternate splicing
E1b	11406556	0	spliced variants
GAUA n	12408991	0	splice variants
HSA SEMA6B	11350127	0	alternative splicing
R alpha	9409207	1	alternative promoters
RDEL	1339271	0	alternative splicing
RDEL	8037467	0	Alternative splicing
RDEL	8037467	5	is not spliced within exon 7
RWK	8037467	0	Alternative splicing
RWK	8037467	5	is not spliced within exon 7
methyltransferase	12527191	0	alternative spliced
methyltransferase	9790902	0	alternative RNA splicing
KTS	8618823	0	alternative splicing
1793insG	9449702	0	alternative splice
1793insG	11157858	0	alternative splice
36B muscle myosin heavy chain	2071673	0	alternatively spliced
4TM channel	10414302	4	alternative transcripts
5 HT2Ce	10098838	0	splice variants
5 HT3 R A	7616200	0	alternative splicing
5 HT3 receptor	11876772	0	alternatively spliced
5 HT3 receptor subunit	9666711	0	alternatively spliced
5 HT3A receptor	11111833	0	alternatively spliced
5 HT4 receptor	11750916	0	alternatively spliced
5 HT4 receptors	11750916	0	alternatively spliced
5 HT7	9084407	0	alternative splice
5 aminolevulinate synthase	1527005	0	alternative splicing
5 aminolevulinate synthase	1527005	5	species-specific splicing
7 dehydrocholesterol reductase	12031495	0	alternative splicing
70K protein	12878211	0	alternative splicing
70K protein	9761791	0	alternative splicing
81C6	1720121	0	alternatively spliced
825T	11978662	0	alternatively spliced
825T allele	11927836	0	alternative splicing
89kd protein	2687764	0	alternatively spliced
89kd protein	2687764	5	spliced exon of c-myb has been found to contain the same number of nucleotides ( 363bp ) as the corresponding mouse exon
950delCAG	11941317	0	alternative splicing
A Fn	1279171	0	alternative splicing
A beta	12914241	0	alternative splicing
A beta	9214683	0	alternative splicing
A chain	1306682	0	alternative-splice isoforms
A chain	8015969	0	Alternative splicing
A chain	2233732	0	alternative mRNA splicing
A channels	2310570	0	alternative splicing
A channels	2310570	5	the Shaker locus and differential distribution of splicing variants in Drosophila
A/RAD51	10092526	4	alternative transcripts
A1 B	9085847	0	alternatively spliced
A1 , C1 ,0	11687277	1	Alternative promoters
A1 , C1 ,0	11687277	5	distinct promoter elements
A1/A2	12060656	0	alternative exon
A12	2019579	0	alternative splicing
A194 211	8015969	0	Alternative splicing
A1B	12060656	0	alternative exon
A2/B1	11222913	0	alternative splicing
A2/B1	1708282	0	alternative splicing
A2A R	10537036	1	two promoters
A2D	11784712	0	alternative splicing
A3 Ado receptor	8612733	0	alternative splicing
A3 adenosine receptor	8612733	0	alternative splicing
A3i	8612733	0	alternative splicing
A3i receptors	8612733	0	alternative splicing
AA	10529475	0	alternative RNA splicing
AADC	9793782	0	splice variant
AADC	8522946	0	alternative splicing
AADC	7595534	0	alternative splicing
AADC	7486915	0	alternative splicing
AADC	8237142	0	alternative splicing
AADC	8522946	1	alternative promoter
AADC	8626808	1	alternative promoters
AADC	8523124	1	alternative promoter
AADC	7595477	1	alternative promoters
AADC	8522946	5	splicing acceptors specific to these exons , 1a and 1b
AADC	7486915	5	splicing acceptors specific to these exons , 1a and 1b
AAG	8440090	0	alternative exon
AAG	1314782	0	alternative splicing
AAG	9871488	0	splice variants
AAG	1716358	0	alternative splicing
AAG	1314782	5	spliced sequence that we found was the trinucleotide AAG located between exon 12 and 13 in the so-called hinge region of the NCAM protein
AAV	9261429	5	the p5 promoter of AAV
AAV	11024114	5	was spliced
ABBP1	12692135	0	alternative splicing
ABCC	12803476	0	differential splicing
ABCC11	11688999	0	alternative splicing
ABGPs	8458865	0	alternative splicing
ABI 1	9694699	0	alternatively spliced
ABL	10629590	5	spliced on exon a2 of the ABL gene
ABL2	12406085	0	alternative splicing
ABP	7686253	0	alternate exon
ABP	7686253	1	alternate promoter
ABP	7686253	5	the previously characterized testicular promoter ( P1 )
ABP/SHBG	1958575	5	gene promoter-enhancer elements
ABPP	1696210	0	Alternative splicing
AC	9002987	0	splice variants
AC133 1	12042327	0	alternative mRNA splicing
ACAG	12409095	0	splice variants
ACBP	8964506	0	alternative splicing
ACC	2573562	0	differential splicing
ACC	8670077	0	alternative splicing
ACC	7908293	1	these two promoters
ACC alpha	11118620	1	two promoters
ACC alpha	9639557	5	Each promoter
ACE	12963491	0	alternative splicing
ACE	2369595	0	alternative RNA splicing
ACE	9545342	1	tissue-specific promoters
ACE	12963491	5	Species-specific splicing
ACE	1651327	5	a promoter
ACF7	11845288	0	alternative splicing
ACG	9812311	2	alternative translation initiation
ACHE	8299725	0	alternatively spliced
ACHE	8522942	0	alternative splicing
ACP1	8216326	0	alternative splicing
ACS	7721900	1	Multiple promoters
ACS3	9276691	2	alternative translation initiation
ACTN1	12099693	0	alternative splicing
AChE	3181125	0	alternative splicing
AChE	7582132	0	alternatively spliced
AChE	10221541	0	splice variants
AChE	7580876	0	alternative splicing
AChE	12456061	0	alternative splicing
AChE T	10493726	0	splice variant
AChR	1319184	0	alternatively spliced
AChR	8398142	0	alternative splicing
AChR	10460245	0	spliced forms
AChR	10085256	0	alternate splicing
AChR	9748567	0	Alternative splicing
AChR	8161451	0	alternative splicing
AChR	1319184	5	RNA splicing
AD1	7680113	0	alternative splices
ADAM 12	7529063	0	alternatively spliced
ADAM28	10794709	0	alternatively spliced
ADAR1	10200312	0	alternative exon
ADAR1	10200312	1	unique promoters
ADD1	12951058	0	alternative spliced
ADD2	12951058	0	alternative spliced
ADD3	12951058	0	alternative spliced
ADG1	8114831	0	Alternative splicing
ADORA3	9293494	0	alternate splicing
ADP ribosylation factor	1358888	3	the developmental and tissue-specific alternative polyadenylation
AE	11193604	1	alternative promoters
AE I	1935950	0	alternative splicing
AE1	1587831	0	alternatively spliced
AE1	10212146	4	alternate transcript
AE1	8841202	5	the downstream promoter
AE1 4	8964503	0	alternative splicing
AE2	11006093	0	alternative first exon
AE2	8631828	1	alternative promoters
AE2	11006093	1	alternate promoter
AE2c2	9614208	0	splice variant
AE3	8126106	0	alternate mRNA processing
AE3	11248201	0	alternatively spliced
AE3	1560021	1	alternative promoter
AEBP1	11738825	0	alternative splicing
AF 6	9679199	0	alternative splicing
AF10	10554802	0	alternative splicing
AF10	9737689	0	alternative splicing
AF10	10221337	0	alternative splicing
AF4	8152249	0	alternative splicing
AF4	8152249	5	indicating various splicing variants in the MLL-1 / AF4 rearrangement
AG	3141392	0	alternative splicing
AG	3392209	0	alternative splicing
AG	3461476	4	alternative transcripts
AG	3392209	5	display different splicing patterns
AGL	8954797	5	at least 2 promoter regions
AGS3	11121039	0	alternative splicing
AGX1	11707391	0	alternatively spliced
AGX2	11707391	0	alternatively spliced
AH1	7803492	1	the promoters
AIC2	1386365	0	differential splicing
AIS	11884421	0	alternative splicing
AK1	10557075	4	alternative AK1beta transcript
AK2A	2227435	0	alternative splicing
AK2A	2226637	0	alternative splicing
AK2B	2227435	0	alternative splicing
AK2B	2226637	0	alternative splicing
AKAP121	12096916	0	alternative splicing
AKAP18	10613906	0	Alternative splicing
AKAP350	9915845	5	multiply spliced
AKAPs	11327755	0	Alternative splicing
AL	1309814	0	alternatively spliced
ALDR	10504404	3	alternative polyadenylation sites
ALF1	8759016	0	alternative splice
ALL 1	8219184	0	alternative splicing
ALL 1	7598802	0	alternative splicing
ALP	9334352	0	alternatively spliced
ALP	2039500	1	alternative promoters
ALS	11006081	0	alternatively spliced
ALS	11357955	0	exon 9 skipping variants
AML	9215534	0	alternatively spliced
AML	11309345	0	alternative splicing
AML1	7891692	0	alternatively spliced
AML1	10200536	0	alternatively spliced
AML1	8632911	0	alternative splicing
AML1	8186704	0	Alternative splicing
AML1	9199349	0	alternative splicing
AML1	8654962	0	splice variant
AMN	12590260	2	alternative downstream start
AMP deaminase	2253394	0	alternative splicing
AMPA	7973663	0	alternative splicing
AMPA	11001328	0	splice variants
AMPA	12676534	0	splice variant
AMPA	8700838	0	Alternative splicing
AMPA	8987736	0	splice variant
AMPA	11675124	0	alternatively spliced
AMPA	9600197	0	splice variants
AMPA	9089505	0	Alternative splicing
AMPA receptor	9488504	0	splice variant
AMPA receptor	10640685	0	splice variants
AMPA receptor	10340301	0	splice variant
AMPA receptor	10962175	0	alternative exon splicing
AMPA receptor	8981452	0	alternative splicing
AMPA receptor	11295247	0	splice variants
AMPA receptor	11135253	0	splice variants
AMPA receptors	10025587	0	splice variants
AMPD	7802626	0	alternative splicing
AMPD	1400401	0	alternative splicing
AMPD	12745092	4	alternative transcripts
AMPD	1400401	5	spliced 5 ' - exons
AMPD1	8486786	0	alternative splicing
AMPD1	2398891	0	alternative splice
AMPD1	2398891	5	cassette splicing
AMPD3	8611627	0	alternative splicing
AMPD3	8611627	1	three tandem promoters
AMPD3	8611627	4	alternative transcripts
AMPD3	8611627	5	the exon 1b promoter
AMSH FP	12943674	1	alternative promoter
AMSH FP	12943674	5	has two splicing forms
AMY	2401405	5	the promoter
ANA	10529475	0	alternative RNA splicing
ANP	8444892	0	alternative splicing
AOC2	9722954	0	alternatively spliced
AP 2	8321221	0	alternatively spliced
AP 2	8321221	4	an alternative AP-2 transcript
AP 2alpha	12642581	2	alternative transcription start
AP 3	9495551	5	mRNA splicing is developmentally regulated
AP1/NF AT	9826775	0	splice variants
AP17	9767099	0	alternative splicing
AP17	9767099	5	A novel spliced transcript
AP2alpha	9758708	0	alternative splicing
AP2alpha	9758708	1	different promoters
AP50	10375633	5	Alternative 5 ' UTR splicing
APAF 1	12804598	0	alternative splicing
APC	7557972	0	alternatively spliced
APC	10562580	0	alternative splicing
APC	9334821	0	alternative splicing
APEG 1	10973969	0	alternative splicing
APLP2	8654415	0	alternatively spliced
APLP2	8624099	0	Alternative splicing
APLP2	9216982	0	alternative splicing
APLP2	7592716	5	the APLP2 gene promoter
APOA1	9167893	5	the promoter regions
APOBEC 1	9672068	5	a promoter
APOC3	9167893	5	the promoter regions
APP	12859342	0	alternative splicing
APP	10727079	0	alternative splicing
APP	8624099	0	Alternative splicing
APP	7499323	0	alternative splicing
APP	9117561	0	alternatively spliced
APP	1851528	0	alternatively spliced
APP	12914241	0	alternative splicing
APP	7648261	0	alternative splicing
APP	9214683	0	alternative splicing
APP	7832792	0	Alternative splicing
APP	9216982	0	alternative splicing
APP	8036167	0	alternatively spliced
APP	9607774	0	Alternative splicing
APP	8996834	0	alternative splicing
APP	1946449	0	alternatively spliced
APP	9737782	0	alternative splicing
APP	8288617	0	alternative splicing
APP	1520400	0	alternative splicing
APP	2893291	0	alternative splicing
APP	8860237	0	Alternative splicing
APP	2106330	0	alternatively spliced
APP	10561592	0	Alternative mRNA splicing
APP	1306490	0	alternatively spliced
APP	8804709	0	alternatively spliced
APP	1722874	0	alternative splicing
APP	8660696	0	alternative splicing
APP	8798409	0	alternatively spliced
APP	8553793	0	alternative splicing
APP	10848584	3	The alternative polyadenylation
APP	12780348	5	spliced out
APP	8239320	5	further splicing adjacent to the beta/A4
APP	1722874	5	spliced amyloid precursor protein mRNA expression in Alzheimer 's disease and normal brain by S1 nuclease protection analysis
APP 695	11698287	0	alternatively spliced
APX	11997377	0	alternative splicing
AQPap	11457862	1	two potential promoters
AR	9701562	0	alternatively spliced
ARD 1	10564811	0	Alternative splicing
AREC3	8628654	0	alternatively spliced
AREC3/Six4	8814301	0	alternative splicing
ARF	10896954	0	alternative splicing
ARF	11337265	0	alternate splice
ARF	1358888	3	the developmental and tissue-specific alternative polyadenylation
ARF	10652576	4	alternative transcript
ARIP1	10681527	0	alternative splicing
ARNT	11070429	0	alternative mRNA splicing
ARNT	11072074	0	alternative mRNA splicing
ARNT	8940073	0	alternatively spliced
ARNT	11230806	0	alternative RNA splicing
ARNT	12684048	0	splice variants
ARNT	11072074	5	spliced aryl hydrocarbon nuclear translocator 2 ( ARNT2 ) cDNAs from zebrafish with distinct functions
ARNT1	11029639	0	splice variants
ARO	10564828	0	spliced form
ARO	10564828	1	alternate promoter
AROM	11006283	0	spliced variant
ARP3beta	10806390	0	alternatively spliced
ARPP 16	2160982	4	alternative transcription
ARPs	7680504	0	Alternative splicing
AS	9892179	0	alternatively spliced
AS	10482009	0	alternatively spliced
AS	11472837	0	alternative splice
AS53/p55alpha	10540361	0	alternative splice
ASAP	12519958	0	alternative splice
ASBT	10984521	0	alternatively spliced
ASC	7690033	1	alternative promoter
ASF	1855257	0	alternatively spliced
ASF/SF2	8223481	0	alternative splicing
ASF/SF2	10022843	0	alternative RNA splicing
ASF/SF2	9870544	0	alternative splicing
ASH2L1	11466562	0	alternative splicing
ASI	7832748	0	alternative splicing
ASIC	11588592	0	splice variant
ASIC beta	11448963	0	splice variant
ASIC beta	11529161	0	splice variant
ASIC1	12198124	0	alternative splice
ASIC2	10187795	0	splice variant
ASIC2a	12736332	0	splice variant
AT NONE receptor	12591176	0	alternative splicing
AT1	12591176	0	alternative splicing
AT1	10606207	0	Differential splicing
AT1	7491117	0	alternative splicing
AT1 R	9687288	0	alternate splicing
AT1 R	9687288	1	alternate promoter
AT1A receptor	9855640	0	splice variant
AT2	10606207	0	Differential splicing
ATE1	9858543	0	alternative 129-bp exons
ATF	7867768	4	alternative transcript
ATF 1	11969286	0	alternative splicing
ATF3	7515060	0	alternatively spliced
ATI	11452034	2	alternative translational initiation
ATP activated P2X2	10517803	0	splice variants
ATP7B	10760584	0	splice variant
ATPase	3029125	0	alternative splicing
ATPase	7833924	0	alternative splicing
ATPase	8114831	0	Alternative splicing
ATPase	9989334	0	the alternative SERCA2 splicing
ATPase	1380825	5	spliced mRNAs encoding variants of a P-type ion-transport ATPase that closely resembles the yeast secretory pathway Ca2 + pump have been isolated and characterized
ATPases	10574226	0	splice variant
ATR protein	11470508	4	alternate ATR transcripts
ATRN	10811918	0	alternative splicing
ATRN	10811918	5	splices over the LINE-1 exon and includes five exons encoding transmembrane and cytoplasmic domains with organization and coding potential almost identical to that of the mouse gene
ATVEAIEADE	7969092	0	Alternative mRNA splicing
ATX	8586446	0	alternative splicing
ATmC 1	9055812	0	alternate splicing
AUA	9812311	2	alternative translation initiation
AUF1	12674497	0	alternative splicing
AUF1	9521873	0	alternative pre-mRNA splicing
AUF1	12136087	0	alternate exon
AUF1	9932457	0	alternative splicing
AamEcR	9488679	5	producing multiple transcripts with unique 5 ' and 3 ' termini as well as splicing variants with incomplete open reading frames
Abeta	12376528	4	alternative transcript
Ace1	12500272	0	Alternative splicing
Acj6	10804181	0	alternatively spliced
ActR IIB	8049070	0	alternative splicing
ActRIIB	9165032	0	alternative splicing
AdGST1 3	11375512	0	alternately spliced
AdPol	3203379	5	spliced to the main open reading frames
Add3	10581174	0	alternative splicing
Aggrecan	8581748	0	alternative splicing
Agr86	8026466	0	alternative splicing
Agrin	8398142	0	alternative splicing
Agrin	7602321	0	alternatively spliced
Aire	10551104	0	alternative splicing
Aire 3d	10550218	0	alternative splicing
Aiv 1	1304771	0	alternatively spliced
Alpha tropomyosin	3558368	0	alternative splicing
Alzheimer 's amyloid beta	1696210	0	Alternative splicing
AmP	9375790	0	alternative splicing
Amelogenin	9186875	0	alternative splicing
AmphiPax 6	9636084	0	alternatively spliced
AmphiPax2/5 / 8	11814686	0	alternatively spliced
Ang 2	10964717	0	Alternative splicing
Ang 2	10403795	0	alternative splicing
Ania 6	11683997	0	alternative splicing
Ank3	7615634	0	alternatively spliced
ApoER2	12426372	0	differential splicing
ApoER2	11294845	0	alternative splicing
ApoER2	11294845	5	is constitutively spliced out in all murine transcripts
Apolipoprotein L	11290834	0	alternative splice
Apolipoprotein L	11290834	2	alternative transcriptional start
Apolipoprotein L	11290834	5	promoter regions
Ard1/NIPP1gamma	10432294	0	alternatively spliced
Arl4	9761722	1	two separate promoters
Arl4	9761722	5	the downstream promoter
AsNOS	11167094	0	splice variants
AsNOS	11167094	5	splicing and exon 1 sequences
Ash l	7775428	0	alternative splicings
Ash/Grb2	7775428	0	alternative splicings
Asip	11642408	0	alternative splicing
AsnC	2836709	5	the gidA promoter
AtB '	10091592	0	alternatively spliced
AtCUTA	12795705	0	alternative splicing
AtCUTA	12790921	0	alternative splicing
AtMMH	9819050	0	alternative splicing
AtMMH	11535407	0	alternative splicing
Atrn	11209055	0	alternative splicing
B chet	8900412	3	alternative polyadenylation
B1 receptor	9804950	0	alternatively spliced
B11	7602321	0	alternatively spliced
B144/LST1	11478849	0	alternatively spliced
B16F10	2260635	0	alternative splicing
B19	7602321	0	alternatively spliced
B19	3599180	5	promoter strength
B1a	12456676	0	splice variants
B1b	12456676	0	splice variants
B1c	12456676	0	splice variants
B2 receptor	7929432	0	alternative splicing
B220	1710924	0	alternative exons
B220	7540594	0	alternative pre-mRNA splicing
B23	11709419	5	extensive splicing of B23 RNA transcripts
B23 .1	8287070	0	alternative splicing
B52	7935465	0	alternatively spliced
B52	8035814	0	alternative splicing
B7 1	12174878	0	alternatively spliced
B7 1	12530068	0	alternatively spliced
B7 1a	8752905	0	alternatively spliced
BA	2005128	0	alternatively spliced
BA	8612716	0	alternative splicing
BA	8612716	5	splicing patterns
BACE	11516562	0	Alternative splicing
BACE	12824056	0	alternative splice
BACE	11516562	5	spliced transcripts of the beta-site amyloid precursor protein cleaving enzyme ( BACE ) were cloned from human brain
BACH1	11069897	0	alternatively RNA-spliced
BAG 1	10704864	2	alternative translation-initiation
BALB/cJ	12657375	0	alternatively spliced
BAP 3	9290143	0	alternatively spliced
BAPP	2113083	0	Alternative splicing
BAV	9344538	0	alternative splicing
BAV	8603103	0	alternative splicing
BAV	8603103	5	splicing pattern
BBMI	7779104	0	alternatively spliced
BCA3	12527432	0	alternatively spliced
BCNP1	12886250	0	alternatively spliced
BCR	8632666	0	alternative exons
BCR	11280922	0	alternative splicing
BCR	10629590	5	spliced on exon a2 of the ABL gene
BCR ABL	8652835	0	alternative or missplicing
BCR alpha	9155637	0	alternate splicing
BCR/ABL	2223646	0	alternative splicing
BCR/ABL	10602422	0	alternative splicing
BCR2	9628332	1	alternative promoters
BDNF	7854051	0	alternatively spliced
BDNF	12114522	1	gene promoters
BDNF	10465264	1	a different promoter , and a protein-coding exon ( exon V )
BDNF	12907316	1	promoters that generate four transcript forms
BDNF	8025713	1	multiple promoters
BDNF	9601686	1	alternative multiple promoters
BDNF	8461137	1	Multiple promoters
BDNF	8461137	3	four different 5 ' ends and two alternative polyadenylation sites
BDNF	11374872	5	its own promoter region
BDNF receptor	10924253	0	splice variant
BEK	8668531	0	alternative exons
BEK	1648704	0	alternative splicing
BEK	8528214	0	alternatively spliced
BF 1	8738140	1	distinct promoters
BF ORF1	8289332	5	Additional splice donor and acceptor sites
BGP	1998947	0	alternatively spliced
BGP	2025273	0	alternative splicing
BGP	8496599	0	alternative splicing
BGP	10471312	0	alternatively spliced
BGP	1371937	0	alternatively spliced
BGP	8018919	0	splice variant
BH1	10766760	0	differential splicing
BH3	10766760	0	differential splicing
BHRF1	3039177	0	alternative splicing
BI 1	10198159	0	alternative first exons
BI 1	10198159	1	alternative TATA-less promoters
BIG 2	9221934	0	splice variant
BJA B	10940553	0	alternatively spliced
BK channel	10420000	0	differential splicing
BK channel	9543635	0	alternative splicing
BK channels	11244090	0	alternatively spliced
BK channels	11880513	0	splice isoform
BK channels	11244090	5	splice inserts (( ( ZERO () ) but inhibits channels expressing a 59-amino acid exon at splice site 2
BM1	10890536	0	alternative splicing
BMAL1	9144434	0	alternatively spliced
BMP 1	9228090	0	alternatively spliced
BMP 1	8661043	0	alternatively spliced
BMP 1	7798260	0	alternatively spliced
BMP 1	7798260	5	spliced transcripts encode BMP-1 and a longer protein , designated mammalian tolloid ( mTld ) , with a domain structure identical to that of Drosophila Tld
BMP 2	12804760	0	Alternative splicing
BMP 4	7640308	0	alternate splicing
BMP 4	7640308	3	two alternate exon 1s , 1A and 1B
BMP1	9228090	0	alternatively spliced
BNLF 1	9305903	5	This promoter
BNLF1	9195985	5	an early lytic cycle promoter
BNP	8182124	0	alternative mRNA splicing
BOB 1	10420152	0	alternative splicing
BP	1390736	0	alternative splicing
BPAG1	8345227	0	alternatively spliced
BPAG1	11751855	0	alternative splicings
BRAF25	12083780	0	alternatively spliced
BRCA1	11359908	0	alternatively spliced
BRE	14565866	4	alternative transcripts
BRT 1	1856215	0	alternately splicing
BS	9334821	0	alternative splicing
BSC1	11267908	0	alternative splicing
BTB	9580677	5	the TNFalpha promoter
BTnC1	1988057	4	alternative transcripts
BV19	8683111	5	was not spliced , resulting in a predicted translation product that terminates prematurely
BZLF	11238844	0	alternatively spliced
Ba/Bb	7680192	0	alternative splicing
Babij	7684561	0	alternative splicing
Bad	11161472	0	splice variants
Band 3	10212146	4	alternate transcript
Baralle	3593230	0	alternative splicing
Bax	9920818	0	alternative splicing
Bax	11413234	0	alternative splicing
Bax	10198159	0	alternative first exons
Bax	10198159	1	alternative TATA-less promoters
Bb CK	2365692	0	alternative splicing
Bb CK	1694746	0	alternative splicing
Bcl 2	7607074	0	alternatively spliced
Bcl 2	8626425	0	alternative splicing
Bcl 2	10766760	0	differential splicing
Bcl 2 alpha	2478890	0	alternative splicing
Bcl X	11274164	0	alternative splicing
Bcl X	11481222	0	splice variants
Bcl X	11274164	5	promoter selection influences the outcome of the splice process
Bcl XL	11519724	0	alternative mRNA splicing
Bcl w	11161472	0	splice variants
Bcl w	12787069	5	significant changes in $ its splicing pattern
Bcl x S	11986224	0	alternative splicing
Bcl x gamma	9390687	0	alternative splicing
Bcl xL	11191348	0	alternatively spliced
Bcl xL	9675101	0	Alternative splicing
Beta spectrin Campinas	9207403	0	skipping of exon 30
Bgp	8500759	0	alternative splicing
Biliary glycoprotein	1371937	0	alternatively spliced
Bin1	9418903	0	alternate splicing
Biochim	7862106	0	alternative splicing
BmChi h	12878222	1	three promoters
Bmp1	8951074	0	splice variants
Bradykinin B2 receptors	7538372	0	alternative splicing
Brn 3a	8835784	0	Alternative splicing
Brn 3a	9722627	0	alternative splicing
Btk	11043772	0	alternatively spliced
C alpha	10050672	5	are spliced to the C ( alpha ) gene segments , resulting in a structure similar to normal GL transcripts
C 1 1	11264867	0	spliced variant
C CAM	7575460	0	alternative splicing
C CAM	8536699	0	alternatively spliced
C CAM	8389268	0	alternative splicing
C CAM1	10955775	0	alternative splicing
C CAM1	8831574	0	Differential splicing
C CRK	12970743	0	alternatively spliced
C SRC	1691439	0	alternative splicing
C SRC	2681803	0	alternative splicing
C YES	2681803	0	alternative splicing
C alpha	1375229	0	alternative splice-site
C epsilon	7683684	0	alternatively spliced
C flop	10640685	0	splice variants
C gamma	2347911	0	alternatively spliced
C mu	8432981	0	alternative splicing
C mu	2347911	0	alternatively spliced
C mu	8381598	0	alternative splicing
C protein	8578862	2	Alternative translation initiation
C tails	12592712	0	alternative mRNA splicing
C truncated	11472837	0	alternative splice
C/EBP	12006591	1	an additional ST3 gene promoter
C/EBPalpha	9614188	2	alternative translational initiation
C/EBPbeta	11573208	2	alternative translational initiation
C1 '	9651202	0	Alternative RNA splicing
C1 '	9651202	5	a C2 splice cassette
C1 C2	11042206	0	alternatively spliced
C1 C2	11042206	5	observed FGFR2 splice products
C1300	8380920	0	alternatively spliced
C1300	8380920	5	spliced mouse lymphocyte and brain ltk cDNAs predict small transmembrane tyrosine kinases that use CUG translational start codons and that differ upstream of their transmembrane segment
C1r	3296082	3	an alternative polyadenylylation
C1s	3296082	3	an alternative polyadenylylation
C2 '	7571011	0	alternatively spliced
C3G	11485308	0	alternative splicing
C4	8589688	5	a cryptic promoter
C42	11577458	0	splice variants
CABP1	2216719	0	alternative splicing
CACNA1F	11281458	0	splice variants
CACNL1A1	7959794	0	alternative exons
CAD	10908575	0	alternatively spliced
CAD	2426798	3	alternate polyadenylation
CAG	8106364	0	alternate splicing
CAG	7510688	0	alternatively spliced
CAG	7510688	5	spliced human insulin-like growth factor I ( IGF I ) receptor mRNA transcripts have been described that differ by three nucleotides ( CAG ) starting at position 2829
CAI	2571923	1	two tissue-specific promoters
CAI	2571923	5	was spliced to exon 2 via a cryptic splice acceptor site located in the region that encoded the colon mRNA 5 ' nontranslated sequence
CALM	10554802	0	alternative splicing
CALM	9737689	0	alternative splicing
CALM	10221337	0	alternative splicing
CALX	9565406	0	alternative splicing
CAM	2365078	0	alternate splicing
CAP protein	12765336	0	Alternative splicing
CAPL	2483106	0	alternatively spliced
CAPL A2	1931953	0	alternative splicing
CAR1	8392183	0	alternatively spliced
CARD	12581862	0	alternative splicing
CARP 90	12102152	0	alternative spliced
CART	10214934	0	alternatively spliced
CART	10077578	0	splice variant
CART	9243343	5	spliced CART variants present in the rat brain were found to have identical and overlapping distributions in the rat forebrain
CASP	11991046	0	alternative splice
CASP which	11902672	0	alternative splice
CASP 2	11313953	0	Alternative splicing
CASR	12036954	1	two promoters
CAT2 beta	8195186	0	alternatively spliced
CBB MI	2365078	0	alternate splicing
CBD	7572077	0	alternatively spliced
CBD	12225876	0	alternative splicing
CBF A	7509302	0	alternatively spliced
CBFA 1	9893065	0	alternative splice
CBFA1	9434946	0	alternative splicing
CBFA2	11675129	0	alternatively spliced
CBS	9790750	0	alternative splicing
CBS	11415440	5	TATA-less promoter
CBS 1b	12427542	0	alternatively spliced
CBS 1b	12427542	5	the CBS-1b promoter
CC chemokine receptor 5	9388201	5	dual promoter usage
CC rich	11310411	0	alternative splicing
CCE 1	9498815	0	Alternative splicing
CCK B	10100325	5	spliced human cholecystokinin-B ( CCK-B ) receptor mRNA
CCP	9759896	0	alternatively spliced
CCP5	1880801	0	alternately spliced
CCR2A	11046012	0	alternatively spliced
CCR5	9388201	5	dual promoter usage
CCT	10480912	0	splice variant
CCTCCCTCTG /	8463278	0	alternative splicing
CD MPR	1376319	1	different promoters
CD10/NEP	7756651	0	alternatively spliced
CD13	11260074	0	alternative splicing
CD21	9430196	0	alternative splicing
CD21	10068037	0	alternative splicing
CD23	7797247	0	alternative splicing
CD23	8216834	0	alternative splicing
CD25	9972819	0	alternative splicing
CD25	1685671	5	contained spliced mRNA transcripts possibly encoding CD45RO in addition to CD45RA-associated transcripts , seemingly indicating that this population might be in the recently antigen-primed states
CD28	8543809	0	alternatively spliced
CD28	11916166	0	alternative splicing
CD28/CTLA4	7535334	0	alternatively spliced
CD3	2139725	0	alternatively spliced
CD3	1828894	0	differentially spliced
CD3	8223445	0	alternative splicing
CD3	1531339	0	alternatively spliced
CD3	2150596	0	alternatively spliced
CD3	2076427	0	alternative splicing
CD3	1464613	0	alternatively spliced
CD3	1828894	5	spliced products of a common genetic locus and are transcriptionally and/or post-transcriptionally regulated during T-cell development
CD3 eta	8223444	0	alternative splicing
CD3 zeta	8376772	0	alternative splicing
CD30	8839832	0	alternative splicing
CD30 theta	8376772	0	alternative splicing
CD34	11913788	0	alternative splicing
CD34	1810344	0	alternative splicing
CD36	10553499	0	alternatively spliced
CD38	9074508	0	alternative splicing
CD39L1	10510450	0	alternative spliced
CD4	10917878	0	alternatively spliced
CD4	10553054	0	alternatively spliced
CD4	9521047	0	alternatively spliced
CD4	11321126	0	alternatively spliced
CD40	11172023	0	alternative splicing
CD40	9056740	0	alternatively spliced
CD44	9839501	0	alternative splicing
CD44	7472772	0	alternative splicing
CD44	10553022	0	alternative splicing
CD44	8243297	0	alternatively spliced
CD44	7507229	0	alternatively spliced
CD44	12798349	0	splice variants
CD44	9935164	0	splice variant
CD44	9916943	0	Alternative splicing
CD44	7517252	0	alternative RNA splicing
CD44	11396631	0	alternatively spliced
CD44	8980368	0	alternative splicing
CD44	8835172	0	alternative splicing
CD44	11066075	0	alternatively spliced
CD44	12709015	0	alternatively spliced
CD44	9692903	0	alternative splicing
CD44	9568174	0	splice variant
CD44	9930930	0	splice variants
CD44	1734871	0	alternative splicing
CD44	9148743	0	alternative splicing
CD44	9216637	0	alternative splicing
CD44	9413186	0	spliced isoforms
CD44	7590880	0	alternative splicing
CD44	8453616	0	alternatively spliced
CD44	9242440	0	alternatively spliced
CD44	9070314	0	alternative splicing
CD44	9124445	0	alternative splicing
CD44	12680202	0	alternative splicing
CD44	9538877	0	alternatively spliced
CD44	10371335	0	alternative splicing
CD44	11396637	0	alternative splicing
CD44	7511928	0	alternatively spliced
CD44	10475374	0	alternative splicing
CD44	7531501	0	alternative splicing
CD44	7515025	0	alternatively spliced
CD44	10409443	0	alternative splicing
CD44	12470476	0	alternatively spliced
CD44	12131349	0	alternative splicing
CD44	10757121	0	Alternative splicing
CD44	7574929	0	alternative splicing
CD44	7543560	0	alternative splicing
CD44	11106576	0	splice variants
CD44	10383941	0	alternative splicing
CD44	9665479	0	alternative splicing
CD44	8695347	0	alternatively spliced
CD44	9930647	0	splice variant
CD44	9531542	0	splice variant
CD44	11483522	0	alternative pre-mRNA splicing
CD44	10958793	0	alternative pre-mRNA splicing
CD44	8678563	0	alternative splicing
CD44	12641778	0	alternative splicing
CD44	10037743	0	alternatively spliced
CD44	7544777	0	alternative splicing
CD44	10094837	0	Alternatively spliced
CD44	8649806	0	alternatively spliced
CD44	9395420	0	alternatively spliced
CD44	1717145	0	alternative splice
CD44	11180125	0	alternative RNA splicing
CD44	7553635	0	alternative splicing
CD44	8989516	0	alternative splicing
CD44	1537855	0	alternative splicing
CD44	8459220	0	splice variant
CD44	9816294	0	alternative splicing
CD44	8608987	0	Splice variants
CD44	10088720	0	alternative splicing
CD44	9826464	0	alternative mRNA splicing
CD44	10583162	0	alternatively spliced
CD44	8702177	0	splice variant
CD44	7542258	0	alternatively spliced
CD44	7544357	0	alternative splicing
CD44	9742519	0	alternative splicing
CD44	10917171	0	alternatively splicing
CD44	9232455	0	splice variants
CD44	7542511	0	alternative splicing
CD44	10971520	0	alternative splicing
CD44	11447123	0	alternative exon
CD44	7585612	0	alternatively spliced
CD44	8443806	0	splice variants
CD44	7630008	0	alternative splicing
CD44	7507492	0	alternative splicing
CD44	9893744	0	alternative splicing
CD44	12723975	0	alternative splicing
CD44	12571424	0	alternative splicing
CD44	7520892	0	alternative splicing
CD44	8557751	0	splice variants
CD44	11470878	0	alternative splicing
CD44	11295121	0	splice variants
CD44	10380879	0	Alternative splicing
CD44	9815989	0	alternative splicing
CD44	11982338	0	splice forms
CD44	8655705	0	alternatively spliced
CD44	8354694	0	splice variants
CD44	7537537	0	alternatively spliced
CD44	1465456	0	alternative splicing
CD44	11106576	4	alternative mRNA transcripts
CD44	10842193	5	splice in exon 6
CD44	7511928	5	spliced mRNA species involving expression of at least seven variable exons
CD44	7540778	5	spliced CD44 mRNA in sheep renal allografts
CD44	9443088	5	spliced CD44 transcripts in human stomach carcinoma
CD44	9351541	5	Variant CD44 splice products
CD44	8674003	5	spliced CD44 isoforms has been reported to correlate with poor prognosis in several human malignancies
CD44	9242440	5	are spliced together in gastrointestinal tumor cell lines and in 20 colonic carcinomas and matched normal mucosa
CD44	9089517	5	spliced CD44 isoforms was also detected , whose expression was markedly increased during disease
CD44	9417085	5	variably spliced
CD44	7508823	5	spliced larger molecular variants as compared with other types of endocrine pancreatic tumors and carcinoid tumors
CD44H	8977706	0	Alternative splicing
CD44S	8568260	0	alternative splicing
CD44s	9027631	0	splice variants
CD44s	8874209	0	alternative splicing
CD44st	9001429	0	alternative splicing
CD44v	8527042	0	alternatively-spliced variants
CD44v6	11741608	0	alternatively spliced
CD45	7526385	0	alternative splicing
CD45	7621884	0	alternative splicing
CD45	10929067	0	alternative splicing
CD45	9694517	0	alternatively spliced
CD45	12870756	0	alternative splicing
CD45	7843256	0	alternate exon
CD45	1703782	0	alternatively spliced
CD45	7819146	0	alternate mRNA splicing
CD45	1692621	0	alternative splicing
CD45	1388188	0	alternative splicing
CD45	10921916	0	alternatively spliced
CD45	1534035	0	alternative splicing
CD45	1531846	0	alternatively spliced
CD45	8624459	0	differential splicing
CD45	7559621	0	alternative mRNA splicing
CD45	11378582	0	alternative splicing
CD45	1831832	0	alternate exon
CD45	9056740	0	alternatively spliced
CD45	1671357	0	alternatively spliced
CD45	1671403	0	alternative splicing
CD45	1989500	0	alternatively spliced
CD45	11952818	0	Alternate splicing
CD45	7583360	0	alternative splicing
CD45	8011300	0	alternative splicing
CD45	1833074	0	alternatively spliced
CD45	1532394	0	alternative splicing
CD45	12515380	0	alternative splicing
CD45	11239462	0	alternative splicing
CD45	12030436	0	alternative mRNA splicing
CD45	1384687	0	alternative exons
CD45	10342282	0	alternative splicing
CD45	1378817	0	alternative splicing
CD45	2466938	0	alternatively spliced
CD45	12041728	0	alternative splicing
CD45	11975983	0	alternative splicing
CD45	11320057	0	splice variants
CD45	12716971	0	alternative splicing
CD45	9064281	0	alternative splicing
CD45	9120266	0	alternative splicing
CD45	10970098	0	alternative splicing
CD45	10524206	0	alternative splicing
CD45	11257449	0	alternatively spliced
CD45	7843256	5	exon -NONE- , exon -NONE- and exon -NONE- CD45 splicing products whereas the non-cytolytic LFA-1low gamma delta T cell subset also contained exon -NONE- variant
CD45	7819146	5	extensively spliced exon -NONE- variant
CD45	1388188	5	are spliced out of CD45 mRNA
CD45 glycoprotein	1879931	0	alternate exons
CD45 glycoprotein	7540594	0	alternative pre-mRNA splicing
CD45RA	1357794	0	alternate splicing
CD45RA	1685671	5	contained spliced mRNA transcripts possibly encoding CD45RO in addition to CD45RA-associated transcripts , seemingly indicating that this population might be in the recently antigen-primed states
CD45RC	11283852	0	alternative mRNA splicing
CD46	8144666	0	alternatively spliced
CD46	8552981	0	alternatively spliced
CD46	2050389	0	Alternatively spliced
CD46	8077916	0	alternative RNA splicing
CD46	11496010	0	alternative RNA splicing
CD46	1370668	0	alternatively spliced
CD46	1601037	0	alternative splicing
CD47	8996237	0	alternatively spliced
CD47	12153520	0	alternatively spliced
CD58	9510189	5	promoter characterization
CD59	8759753	0	alternatively spliced
CD59	1383553	3	alternative polyadenylation
CD59	8759753	5	the promoter
CD6	7589069	0	alternatively spliced
CD6	9013954	0	alternative splicing
CD79a	10396062	0	Alternative splicing
CD79a	7643857	0	Alternative splicing
CD79b	10090943	0	alternatively spliced
CD79b	7913081	0	alternative splicing
CD8	2536941	0	alternatively spliced
CD8	10553054	0	alternatively spliced
CD8	1541829	0	alternative splicing
CD80	11169445	0	splice variant
CD80	8752905	0	alternatively spliced
CD86	11021528	0	alternatively spliced
CD86	11169445	0	splice variant
CD86	11238105	0	alternatively spliced
CD89	8917112	0	Alternative splicing
CD89	8666819	0	alternative splicing
CD94	9045931	0	alternatively spliced
CD97	9603477	0	alternative splicing
CD98	10671548	0	splice variant
CD99	9278313	0	alternative splicing
CD99	12216109	0	splice variant
CD99	12706889	4	alternative transcripts
CDF/LIF	7919195	1	distinct promoters
CDH1	12797865	0	spliced isoform
CDH23	12407180	0	alternatively spliced
CDK	9230210	0	alternatively spliced
CDK	11139144	0	splice variants
CDK2L	11506705	0	alternatively spliced
CDKN2A	10541865	0	Alternative splicing
CDKN2A	11289098	0	alternative splicing
CDPK	10202816	0	alternative splicing
CDR	12444130	0	spliced forms
CDS	7999781	0	alternatively spliced
CDS	7999781	3	alternative polyadenylation
CDV 3	12359334	0	alternative splicing
CDX2	9920852	5	spliced between these same exons
CE1a	12060656	0	alternative exon
CEA	8032276	0	alternatively spliced
CEA	9290143	0	alternatively spliced
CEA	2025273	0	alternative splicing
CEA	1371937	0	alternatively spliced
CEACAM1	11801635	0	alternate splicing
CEACAM1	11483763	0	splice variants
CEACAM1	10523833	0	splice variant
CECR1	10756095	0	alternatively spliced
CED 4	11119689	0	splice variants
CETP	8349580	0	alternatively spliced
CF	9328474	0	alternative splicing
CF2	1411512	0	alternative splicing
CFR	1448090	0	alternate mRNA splicing
CFTR	9405675	0	alternative splicing
CFTR	8689654	0	alternatively spliced
CFTR	1375156	0	Alternative splicing
CFTR	10516175	0	alternatively spliced
CFTR	9515740	0	splice variant
CFTR	11285240	0	Alternative splicing
CFTR	7686720	0	Alternative splicing
CFTR	1382071	0	alternatively spliced
CFTR	12421814	0	alternative splicing
CFTR	9573345	0	alternately spliced
CFTR	7518412	0	Alternative splicing
CFTR	10556281	0	alternative splicing
CFTR	12421814	1	the specific promoter-mediated response
CFTR	12421814	5	each analyzed promoter
CG	8484864	0	alternative processing
CG beta	1371113	0	alternative splicing
CGRP	8061571	0	alternative splicing
CGRP	3917554	0	alternative processing
CGRP	6334277	0	alternative processing
CGRP	2582437	0	alternative RNA-processing
CGRP	3025489	0	alternative processing
CGRP	6369148	0	alternative RNA processing
CGRP	3491070	0	differential splicing
CGRP	9209829	0	Alternative splicing
CGRP	6611278	0	Alternative splicing
CGRP	2532363	0	Alternative RNA processing
CGRP	9089780	0	alternative splicing
CGRP	2401101	0	alternate splicing
CGRP	1493379	0	alternative splicing
CGRP	3008119	0	Alternative splicing
CGRP	10572493	0	alternative RNA processing
CGRP	9784613	0	alternative splicing
CGRP	3308183	0	alternative processing
CGRP	1722295	0	alternative processing
CGRP	1569964	0	alternatively spliced
CGRP	3872459	0	alternative RNA processing
CGRP	1372900	0	Alternative splicing
CGRP	2423836	0	alternative RNA processing
CGRP	8603612	0	alternative RNA processing
CGRP	2557987	0	alternative post-transcriptional processing
CGRP	3494523	0	Alternative RNA processing
CGRP	2900574	0	alternative RNA processing
CGRP	1805296	0	alternate RNA processing
CGRP	1386079	0	alternative splicing
CGRP	1761559	0	alternative processing
CGRP	2197033	0	alternative splicing
CGRP	2822513	0	Alternative RNA processing
CGRP	1668388	0	Alternative splicing
CGRP	10647063	4	alternative transcription
CGRP	11932208	5	splicing of
CGRP	2786736	5	using cryptic 5 ' splice sites
CGRP specific	2280774	5	splicing to the CGRP-specific exon 5
CGRPalpha	12488435	0	alternative RNA processing
CH1	6095057	5	removed the splice site and flanking DNA , apparently causing the aberrant splicing of the RNA transcript
CH3	11478516	5	spliced directly to the CH3 domain
CH4	11478516	5	spliced directly to the CH3 domain
CH4	9659232	5	is spliced to the CH4 exon , as occurs in other mammals
CHRD	11472837	0	alternative splice
CI protein	3172226	1	promoters PL and PR
CIC	9224655	0	Alternative splicing
CINC 2	9576061	0	alternative splicing
CINC 2 alpha	11968838	0	alternative splicing
CIP4	12054674	0	alternative splice
CIP4	12456510	0	alternative splice
CIS 1	10902923	0	alternative splicing
CK1alpha	12210746	0	alternate splicing
CK2alpha ''	11038365	0	alternative splicing
CKB	1402931	0	alternate splicing
CKI	1946367	0	alternatively spliced
CKI	11570820	0	alternatively spliced
CKI alpha	8973207	0	alternative splicing
CKII	9580677	5	the TNFalpha promoter
CKIalpha	9766967	0	alternatively spliced
CKbeta8	9558365	0	alternative splicing
CLAN	11472070	0	alternatively spliced
CLAPS2	9767099	0	alternative splicing
CLAPS2	9767099	5	A novel spliced transcript
CLH 22	8733129	0	alternatively spliced
CLN3	9119403	0	alternative splicing
CLP 1	12117429	3	alternative polyadenylation
CLP 1	12119119	3	alternative polyadenylation
CLUL1	10675623	0	alternate splicing
CML	2223646	0	alternative splicing
CML	12067277	0	alternative splicing
CNB alpha	7509063	1	two promoters
CNB alpha	8110831	1	two promoters
CNBP	9489766	0	alternatively spliced
CNC	9580677	5	the TNFalpha promoter
CNG channel	8922401	0	alternative splicing
CNGC	10813773	0	splice variant
CNP	7516688	0	alternatively spliced
CNP	8392017	0	alternative splicing
CNP	3040924	0	alternatively spliced
CNP	8011341	0	alternative splicing
CNPB alpha	7590281	0	alternatively spliced
COL1	10722741	0	alternative splicing
COL1	8246446	0	alternative splicing
COL1	9052743	0	Alternative splicings
COL1	1447210	0	alternative splicing
COL1	9052743	5	spliced exons , which were freely combinatory
COL1	1447210	5	spliced exons affecting the structures of the COL1 and NC2 domains of the alpha 1 ( XIII ) collagen chain in human tissues and cell lines
COL11A2	9761791	0	alternative splicing
COL11A2	8838804	0	alternatively spliced
COL17A1	10671979	0	differential splicing
COL1A1	9739023	5	the COL1A1 promoter
COL2	12038625	0	alternatively spliced
COL2A1	9269170	0	alternative splicing
COL2A1	12686304	0	alternative splicing
COL2A1	7655082	0	alternatively spliced
COL4A6	7972123	1	alternative promoters
COMP	1429587	0	alternatively spliced
CONCLUSIONS	10479501	3	alternative polyadenylation site usage
CONCLUSIONS	10479501	4	alternative transcript
COOH	11402072	5	exon 11 splicing , encoding COOH terminally truncated proteins , having only one of the seven calcium-binding residues
COP1	9529519	0	alternative splicing
COX 1	10801275	0	alternatively spliced
COX 1	12711844	0	alternative splicing
COX 1	11375891	0	alternatively spliced
COX5b	2548089	5	been spliced
CP 1	2355023	0	alternative spliced
CPA2	7657630	0	alternative splicing
CPD	12764611	0	alternative splicing
CPRF1	8757392	0	alternatively spliced
CPT I	10417309	0	splice variant
CPT I	9693124	0	alternative splicing
CPT I	10417309	1	two promoters
CPT Ibeta	9714790	0	alternative splicing
CPT Ibeta	9714790	5	splicing isoforms
CPbeta	11001587	5	splicing from one gene
CR 1a	9753683	0	splice variant
CR1	2971757	0	alternatively processed
CR1	7636211	0	alternatively spliced
CR1	8757632	0	alternatively spliced
CR1	11132156	0	alternative splice
CR2	8690915	0	alternative splicing
CR2	7636211	0	alternatively spliced
CR2	10068037	0	alternative splicing
CR2	1535455	0	alternative exon
CR2	2139460	0	alternatively spliced
CR5	7490517	0	splice variant
CRB1	11734541	0	alternative splice
CRD	10383827	0	alternative splicing
CRE	10086997	0	splice variant
CRE	10086997	5	a promoter
CRE BP	1770479	1	alternate promoter
CRE BP	1531087	1	alternate promoter
CREB	2142528	0	alternative splicing
CREB	10366750	0	alternative splicing
CREB	12467339	0	alternatively spliced
CREB	1532935	0	alternative splicing
CREB	1480175	0	alternative RNA splicing
CREB	10576592	0	Alternative splicing
CREB	11969286	0	alternative splicing
CREB	1396344	0	alternatively spliced
CREB	1837841	0	alternatively spliced
CREB	1531873	0	alternative splicing
CREB	8813728	0	alternatively spliced
CREB	7554179	0	alternatively spliced
CREB	9724023	0	alternatively spliced
CREM	11380701	0	altered splicing
CREM	1429597	0	alternative splicing
CREM	9918792	0	alternative splicing
CREM	1584756	0	alternative splicing
CREM	8386526	0	alternative splicing
CREM	11969286	0	alternative splicing
CREM	7681549	0	alternative splicing
CREM	11089521	1	two additional promoters
CREM	7681549	3	alternative polyadenylation
CREM	9918792	5	spliced CREM isoform , CREM-17X , which efficiently represses insulin gene transcription , in addition to the three previously reported repressors
CREM	1847666	5	differential cell-specific splicing
CRF R2	10816663	0	alternatively spliced
CRF2	7544278	0	spliced forms
CRF2 receptor	7544278	0	spliced forms
CRH R1	10598591	0	spliced variant
CRH receptor	10598591	0	spliced variant
CRHR2	12554761	1	multiple promoters
CRK I	1630456	0	alternative splicing
CRKI	12970743	0	alternatively spliced
CRLM 2	10872831	0	alternative mRNA splicing
CROC1	11406273	4	alternative transcripts
CRP	8174647	0	alternative splicing
CRP	10490997	0	alternatively spliced
CRTI	12898461	4	alternative transcripts
CRTYB	12898461	4	alternative transcripts
CRYGS	10837510	3	alternative polyadenylation
CRYGS	10837510	4	alternative transcripts
CS alpha	7876137	0	alternative splicing
CS beta	7876137	0	alternative splicing
CS1	8481903	0	alternative splicing
CS1	1869542	0	alternatively spliced
CS1	8239762	0	alternatively spliced
CS1	3571291	0	alternatively spliced
CS1	1372641	0	alternatively spliced
CS1	1976737	0	alternatively spliced
CS1	12429384	0	alternatively spliced
CS1	1976737	5	spliced domain of fibronectin
CS1 , CS5	1478944	0	alternative splice
CS2	8987618	0	differential splicing
CS5	3571291	0	alternatively spliced
CSBP	10751326	0	alternative spliced
CSD	10449723	0	alternative internal splicing
CSE1L/CAS	10331944	0	alternative splicing
CSF 1	3500041	0	alternative splicing
CSF 1	8981357	0	alternative mRNA splicing
CSF 1	8787741	0	splice variant
CSF 1	8119586	0	alternative splicing
CSF 1	7696959	0	alternative mRNA splicing
CSGAG	8654415	0	alternatively spliced
CT	2900574	0	alternative RNA processing
CT	1805296	0	alternate RNA processing
CT	8061571	0	alternative splicing
CT	1493379	0	alternative splicing
CT	2582437	0	alternative RNA-processing
CT	2423836	0	alternative RNA processing
CT	1668388	0	Alternative splicing
CT	6611278	0	Alternative splicing
CT	10647063	4	alternative transcription
CT receptor	7588285	0	alternatively spliced
CT specific	2280774	5	splicing to the CGRP-specific exon 5
CT/CGRP	12488435	0	alternative RNA processing
CT58	12529261	0	splice variants
CT80	12529261	0	splice variants
CTD	2103447	0	alternatively spliced
CTD	9153302	5	ensure efficient splicing
CTL	10358134	0	differential splicing
CTLA 4	10556814	0	alternative splicing
CTLD	11513955	0	alternative spliced
CTNND1	9653641	0	alternatively spliced
CTR	7733946	0	alternative splicing
CTR	7988453	0	splice variants
CTR	7720653	0	alternative splicing
CTS	10441571	0	alternative splice
CTX	11248705	1	alternative promoter
CTX	11248705	5	the unspliced transcript (( ( 1 kb () ) is predominant (: ; the 500 bp spliced transcript is the minor species
CUG	8380920	0	alternatively spliced
CUG	1313565	0	alternative splicing
CUG	11352659	2	alternative initiation
CUG	1406661	2	alternative initiations
CUG	8380920	5	spliced mouse lymphocyte and brain ltk cDNAs predict small transmembrane tyrosine kinases that use CUG translational start codons and that differ upstream of their transmembrane segment
CUG binding protein	11686919	0	alternatively spliced
CUX	11902672	0	alternative splice
CUX	11991046	0	alternative splice
CXC	10886327	0	alternatively spliced
CXCR 4	9103415	0	Alternate splicing
CXCR4	9879064	0	alternative RNA splicing
CYP 19	10442293	1	several promoters
CYP 19	7626451	1	tissue-specific promoters
CYP19	12720534	1	alternative promoter
CYP19	10509813	1	alternative promoters
CYP19	7874190	1	alternative promoter
CYP19	7690033	1	alternative promoter
CYP19	9034163	1	alternative promoter
CYP19	7949202	1	alternative promoter
CYP19	8603036	1	tissue-specific promoters
CYP19	7776980	1	tissue-specific promoters
CYP19	11555854	1	multiple tissue-specific promoter regions
CYP19	7989490	1	alternative promoter
CYP19B	12429136	0	alternative splicing
CYP2C9	11557791	5	exon 1 spliced to sequences from the CYP2C9 gene
CYP2D	9210651	0	Alternative splicing
CYP2D15	11884421	0	alternative splicing
CYP4F3	11461919	0	alternate exons
CYP4F3	10409674	1	alternative promoter
CYT 1	10657632	0	alternative splicing
CYT 18	9042940	0	an alternative 3 ' splice site for an intron ORF
Ca V 3.1 d	11230107	0	splice variant
Ca 2 activated K channels	10414307	0	alternative splicing
Ca 2 / calmodulin dependent protein kinase II	11146121	0	alternative splicing
Ca 2 / calmodulin dependent protein kinase II	10858498	0	alternative splicing
Ca v 1.2	11010971	0	alternative splicing
Ca v 2	12777842	0	alternative splicing
Ca v 2.1	11750826	0	alternative splicing
Ca ATPase	2844797	0	alternatively spliced
Ca ATPase	7546295	1	alternative promoters
Ca2	9843705	0	alternative spliced
Ca2 ATPase	2523389	0	alternatively spliced
Ca2 / calmodulin	8922401	0	alternative splicing
Ca2 / calmodulin dependent protein kinase I gamma	12753081	0	alternatively splicing
CaB2	1312465	5	are splicing products of a common primary transcript ( CaB2 )
CaBP1	10625670	0	alternatively spliced
CaCh 1	2173707	0	alternate splicing
CaCh1	1652442	0	splice variants
CaM	9242710	0	alternatively spliced
CaM	8922401	0	alternative splicing
CaM	10644679	0	alternatively spliced
CaM	10865068	0	differentially spliced
CaM PK	11206135	0	alternative splicing
CaM PrP	1339277	0	alternatively spliced
CaM binding	9077439	0	alternative splicing
CaM kinase	8397298	0	alternative splicing
CaM kinase II	9852955	0	alternatively spliced
CaM kinase II	11146121	0	alternative splicing
CaM kinase Ibeta	9405489	0	alternative splicing
CaMK II	10525155	0	alternative splice
CaMK kinase	11704419	0	alternatively spliced
CaMKI gamma 1	12753081	0	alternatively splicing
CaMKII	12110572	0	alternative splicing
CaMKII	10827168	0	splice variants
CaMKII	12725812	0	splice variants
CaMKII	12676813	0	splice variant
CaMKII	12731066	0	splice variants
CaMKII	11139144	0	splice variants
CaMKK beta	11395482	0	alternative splicing
CaR	12115735	0	alternatively spliced
CaR	10625662	0	alternatively spliced
CaSR	10713061	1	two promoters
CaaX	2249665	0	alternatively spliced
Cacnalf	11281458	0	splice variants
Calc I	9234301	0	alternative splicing
Calcitonin	2900574	0	alternative RNA processing
Calcitonin	1805296	0	alternate RNA processing
Calcitonin	9784613	0	alternative splicing
Calcitonin	3308183	0	alternative processing
Calcitonin	1722295	0	alternative processing
Calpha	8643673	0	splice variants
Calpha	11420235	4	alternative transcripts
Calspermin	7799965	1	alternative promoter
Capn12	10964513	0	alternative splicing
Capn3	11406271	0	splice variants
Catchin	10623517	0	alternative splicing
Cav2	12777842	0	alternative splicing
Cbeta	9422749	0	alternative splicing
Cbeta	8643673	0	splice variants
Cbeta	10841548	1	Alternative promoters
Cbfa2t1	9661669	5	spliced mRNA variants were found to be produced by the highly conserved homologous gene ( Cbfa2t1 ) in the mouse , suggesting an evolutionary significance
Cbfal	9952411	0	splice variant
Cbl associated protein	11371513	0	alternative splicing
Ccdsx	12508274	0	alternative splicing
Cctra	12117820	0	alternative splicing
Cctra	12508274	0	alternative splicing
Cd22a	10975807	0	alternative splicing
Cdc42 interacting protein 4	12456510	0	alternative splice
Cdic	9774695	0	alternative splicing
CeCAT alpha '	2324104	0	alternative splicing
CeSERCAa	11559701	0	alternatively spliced
Ceacam2	11283284	0	alternatively spliced
Ced 4	10201920	0	alternately spliced
Cek5	8570195	0	alternative processing
Cek5	8570195	3	alternative polyadenylation
Cetn2	11250075	2	alternate transcription start
Cgamma2	9449702	0	alternative splice
ChAT	12684474	0	splice variant
ChAT	11595752	0	alternative splicing
ChAT	10697248	0	alternative splicing
ChAT	10594838	1	different promoter regions
ChAT	7919195	1	distinct promoters
Chk1	11687578	1	this novel promoter
Chk1	11687578	5	differential RNA splicing
Chrs 1	11420617	5	splicing in a tissue-specific manner
Cil	11687578	1	this novel promoter
Cil	11687578	5	differential RNA splicing
ClC 2	9612334	0	alternatively spliced
ClC 3	10516175	0	alternatively spliced
Clk	9637771	0	alternative splicing
Clk1	9315658	0	alternative splicing
Cn94	11904300	0	splice variant
Col11a1	11246003	0	alternative splicing
Col1a1	12489162	5	Col1a1 promoter fragments
Col2a 1	8405667	0	alternatively spliced
Col3alt	12175507	4	alternative transcript
Collybistin	11168555	0	splice variants
Corti	11750125	0	alternative splice
Cot protein	1833717	2	alternative initiation
Cp/Wp	1331531	1	mutually exclusive promoters
CpG	11103776	5	promoter region
CpG	12670917	5	the CpG island promoter region
CpG MTase	10449766	0	alternative splicing
CpGs	8870124	1	alternative promoters
Cr2	9278336	0	alternatively spliced
CreaT	9746337	0	alternative splicing
Creb related protein	8923003	0	alternate splicing
Creb related protein	8923003	1	two other promoters
Creb related protein	8923003	5	this promoter
Cu , Zn	11006081	0	alternatively spliced
Cu,Zn SOD	9867871	5	the SOD1 promoter
Cux 1	8879483	0	splice variant
Cw6 antigen	9609116	0	differential splicing
Cx32	11339836	0	alternatively spliced
Cx32	11339836	1	alternative promoter
Cxorf5	9722947	0	alternative splicing
Cyclin E	12135897	0	alternative splicing
Cyp19	9199369	0	alternative splicing
Cyp19	10491188	0	alternatively spliced
Cyp19	11848263	1	also different placenta-specific promoter regions
Cyp19	11848263	5	promoter activity
Cypher	12499364	0	splice variants
CysLT 1 receptor	11226226	0	alternative splicing
Cytb 12	1376408	5	the T7 promoter
D AKAP1	10352013	0	splice variants
D LIF	7520692	0	do not splice out the first intron
D LIF	7520692	5	do not splice out the first intron of the LIF gene
D Omi	10995577	0	alternatively splice
D Titin	10928956	0	alternative splicing
D antigen	8411097	0	alternative splicing
D cbl	11287200	0	alternate splice
D. R	8533674	0	alternative splicing
D/Lv3	1370689	0	alternatively spliced
D1 5	11880487	0	alternative splicing
D2 NONE	1681404	0	alternative splicing
D2 NONE	1685287	0	alternative RNA splicing
D2 415 receptor	2531847	0	Alternative splicing
D2 444	1826366	0	alternatively spliced
D2 444 receptor	2531847	0	Alternative splicing
D2 dopamine receptor	2531847	0	Alternative splicing
D2 receptor	1643194	0	alternatively spliced
D2 receptor	1826366	0	alternatively spliced
D2 receptor	8530376	0	alternatively spliced
D2 receptor	12651945	0	differential splicing
D2 receptor	12431847	0	alternative splicing
D2 receptor	2531847	0	Alternative splicing
D2 receptor	1848657	0	splice variant
D2 receptor	11089973	0	alternative splicing
D2 receptor	2480527	0	alternative RNA splicing
D2 receptors	2405457	0	alternative splicing
D2 receptors	2137336	0	alternative splicing
D2 receptors	9167956	0	alternative splicing
D2A	1861151	0	alternatively spliced
D2A	2139794	0	alternative RNA processing
D2A	1849644	0	alternative splicing
D2A	2139794	4	alternative transcripts
D2A receptor	2139794	0	alternative RNA processing
D2A receptor	2139794	4	alternative transcripts
D2B	1849644	0	alternative splicing
D2L	1829147	0	splice variants
D2L	8530376	0	alternatively spliced
D2L	7682286	0	alternative splicing
D2L	12651945	0	differential splicing
D2L	12431847	0	alternative splicing
D2L	1848657	0	splice variant
D2L	9930719	0	alternatively spliced
D2L	11089973	0	alternative splicing
D2L	12476322	5	splicing of the D2 gene
D2LR	12716438	0	alternatively spliced
D2LR	12124432	0	alternative splicing
D2S	1829147	0	splice variants
D2S	8530376	0	alternatively spliced
D2S	7682286	0	alternative splicing
D2S	12651945	0	differential splicing
D2S	12431847	0	alternative splicing
D2S	9930719	0	alternatively spliced
D2S	11089973	0	alternative splicing
D2S	12476322	5	splicing of the D2 gene
D2SR	12716438	0	alternatively spliced
D2Sutle	7932877	0	alternative splicing
D2a	9852955	0	alternatively spliced
D2b	9852955	0	alternatively spliced
D2d	1965142	0	alternative splicing
D2l	10908315	0	alternative splice
D2s	10908315	0	alternative splice
D2s	8810642	0	alternative splicing
D3 dopamine receptor	7916609	0	alternative splicing
D3 receptor	2039532	0	alternative splicing
D3 receptor	8333859	0	alternatively spliced
D3 receptor	1709955	0	alternative splicing
D3 receptor	2039532	5	splicing of an exon whose absence deletes the third transmembrane domain and gives rise downstream to a frameshift in the open reading frame
D3nf	8987818	5	was spliced in vivo in stably transfected rat GH3 cells
D52	9838088	0	alternative splicing
DA	7478242	0	splice variant
DA	11000475	0	alternative splicing
DAF	10417349	0	alternative splicing
DAF	10623859	0	alternative splicing
DAF	9510206	0	alternative splicing
DAF	1688584	0	alternative splicing
DAF	1389100	0	alternative splicing
DAF	9395245	5	spliced DAF mRNA encodes membrane-bound DAF whereas the minor ( 10 % ) unspliced DAF mRNA may encode secreted DAF
DAPK	11607664	0	alternatively spliced
DBA/2	3141798	0	alternatively spliced
DBH	2922261	3	alternative polyadenylation
DBL	12445822	0	Alternative splicing
DC SIGN1	11337487	0	alternative splicing
DCAP	12385759	0	alternative splicing
DCTN1	8856662	0	alternative mRNA splicing
DDC	1996093	0	splice variants
DDR1	9659899	0	alternative splicing
DEAF 1	9973607	0	splice variant
DEAF 1	9973607	5	spliced Sp100 proteins are expressed , differ in part in localization from Sp100 , and might bind to chromatin via the HMG domain
DENN	8988362	0	alternative exon
DEP	9036991	0	alternative splicing
DFR	7907304	3	alternative polyadenylation
DFR1	8112607	0	alternative splicing
DGC	7849695	0	alternatively spliced
DGK	12810723	0	alternative splicing
DGK	11173273	0	alternative splicing
DGKbeta	11719522	0	alternative splicing
DGKdelta	12200442	0	alternative splicing
DH	10336464	0	alternative splicing
DH/PH	11168555	0	splice variants
DHFR	11267699	0	alternatively spliced
DHPLC	12235378	0	alternative splicing
DHPLC	12235378	5	spliced transcripts is difficult when they are rare
DHR	9621517	0	altered splicing
DIA/LIF	1703981	4	Alternative transcription
DIP2	11675124	0	alternatively spliced
DIRC3	12939738	5	can splice to the second exon of HSPBAP1 , a JmjC-Hsp27 domain gene that maps proximal to the breakpoint on chromosome 3
DISC1	12573262	0	Alternate splice
DLGAP2	10854099	0	alternative splicing
DLP1	9472031	0	alternatively spliced
DLP1 37	10679301	0	alternative splicing
DLP9A	7654314	0	alternative splicing
DM 20	7541902	0	alternative splicing
DM 20	7509234	0	alternative splicing
DM 20	1689377	0	alternatively spliced
DM 20	7541901	0	alternative splicing
DM 20	8910382	0	alternatively spliced
DM20	7519661	0	alternatively spliced
DM20	9379489	0	alternative RNA splice
DM20	10613824	0	splice variant
DM20	12601703	0	alternatively spliced
DM20	10200560	0	alternatively spliced
DM20	11746780	0	alternative splicing
DM20	2449535	0	alternative splice
DM20	11880506	0	alternate splice
DM20	10880128	0	alternatively spliced
DM20	1705207	0	alternatively spliced
DM20	7519661	5	spliced products of the PLP locus perform distinct functions in oligodendrocytes
DMBT1	10597221	0	alternative splicing
DMD	10913331	0	alternative splicing
DMD	11675014	0	alternative spliced
DMD	10910213	0	alternative splicing
DMD	11675014	1	alternative promoter
DMD	1301145	4	alternative transcripts
DMDL	2014247	0	differentially spliced
DMEF2	7605749	0	alternatively spliced
DMPK	10699184	0	alternatively spliced
DMPK	12897125	0	Alternative splicing
DMRT1	12617837	0	alternatively spliced
DMRT1	12617837	5	spliced transcripts in genital ridge during gonadal differentiation and in adult testis
DMT1	12224755	0	alternate splicing
DMT1	12584213	0	splice variant
DN alpha	1999352	0	alternative splice
DN alpha	1999352	4	alternative transcript
DN2	1999352	0	alternative splice
DN2	1999352	4	alternative transcript
DN7	1999352	0	alternative splice
DN7	1999352	4	alternative transcript
DNA/RNA	11006283	0	spliced variant
DNAse I	10666689	5	up to 20 splicing forms
DNMT3b	10325416	0	spliced forms
DNase	10908575	0	alternatively spliced
DNase	12036587	0	alternative splicing
DNase	12036587	4	alternative transcripts
DNaseI	11848263	1	also different placenta-specific promoter regions
DNaseI	11848263	5	promoter activity
DP 2	8755520	0	alternative splicing
DP 3	7478568	0	alternative splicing
DPD	7998974	0	splice variant
DPD	7998974	5	tissue-specific controls on both the expression of the gene and the splicing of $ its products
DPP IV	7999781	0	alternatively spliced
DPP IV	7999781	3	alternative polyadenylation
DPTP61F	9256342	0	alternatively spliced
DPTP61F	9256342	4	alternative transcripts
DQ alpha	3610256	0	alternate splice
DQB1 0503	1644449	0	alternative splicing
DQw1 beta	3494674	0	alternative splicing
DRADA2	9111310	5	spliced DRADA2 double-stranded RNA adenosine deaminases
DRC17 1 2	11226707	0	Alternative splicing
DREAM	12409095	0	splice variants
DRED	10410384	0	alternative splicings
DRG	9526064	0	alternative splicing
DSC2	7536656	0	splice variants
DSCKX1	12602882	0	alternative splicing
DSCR1	9325060	0	alternative splicing
DSP	7626404	0	differential splicing
DSV	9450342	5	splicing efficiency
DSXF	8647728	0	alternatively spliced
DSXM	8647728	0	alternatively spliced
DSema	11458392	0	alternative splicing
DT diaphorase	8620484	0	Alternative splicing
DTEF 1	8626520	0	alternative splicing
DTH	7929381	0	alternatively spliced
DUX	11245978	2	alternative translation initiation
DYRK1B	12633499	0	alternative splicing
Dab1	12446734	0	alternative internal exons
Dab1	12764038	0	alternative splicing
Dalpha4	11044730	0	alternatively spliced
Dank2	12056839	0	differential splicing
Dapaf 1L	10619023	0	Alternative splicing
Dbl	11168555	0	splice variants
Dd	2473108	0	alternative splicing
Ddc	8336700	0	alternatively spliced
Ddc	7935452	0	alternative splicing
Ddc	3102230	5	is spliced to form mRNAs in these two tissues which differ by a single internal exon
Ddc	8336700	5	splicing in the CNS is tissue specific rather than cell specific
Delta1b	9144237	0	alternatively spliced
Delta1b	9207131	0	alternative splicing
DeltaN p73	11839584	1	alternate promoter
Deltabeta3	11046130	0	alternative splicing
Deltaex3	12054493	0	splice variant
Dfur1	7836354	0	differential splicing
Dhcr7	12031495	0	alternative splicing
Difurin	10524247	0	alternative splicing
Distalless	12408801	0	alternatively spliced
Dlx5	9763476	4	alternative transcript
Dmc1	8602360	0	alternative spliced
Dmp1	9525343	0	alternative spliced
Dnmt1	10449766	0	alternative splicing
Dnmt1	11063128	4	an alternative Dnmt1 transcript
Dnmt3b	12567489	0	alternative splicing
Dnmt3b	12138111	0	alternative splicing
Dnmt3b	12138111	1	alternative promoter
Dom	10940625	3	Two alternatively polyadenylated
Dp71	10913331	0	alternative splicing
Dp71	8541829	0	alternatively spliced
Dp71	10910213	0	alternative splicing
Dp71	10734266	0	alternatively spliced
Dp71	9370062	0	alternatively spliced
Dp71	11326752	5	spliced or not at exon 78
Dp71	11327452	5	spliced or not at exon 78 were detected in both cells ( Dp71f and Dp71d , respectively )
Dp71d	12389738	0	alternative splicing
Ds1 element	1658627	0	alternatively spliced
Dsc2a	7711832	0	alternative splicing
Dscam	11606537	0	alternative splicing
Dsg1	10844571	3	alternative polyadenylation
Dstpk61	9367848	3	alternative polyadenylation sites
Dutt1/Robo1	12123796	0	alternative splicing
Dystrophin	2406613	1	different promoters
E Tmod	11054557	1	alternative promoters
E selectin	7490517	0	splice variant
E1	11414657	0	alternatively spliced
E1	9075739	0	alternative splicing
E1	2259478	0	alternative RNA splicing
E1	9075739	1	alternate promoters
E1	3168158	1	three independent transcriptional promoters
E1	11414657	2	alternative initiation
E1	10477599	5	the promoter activity
E11	8626590	0	alternative splicing
E11	8626590	1	multiple promoters
E12	7523277	0	alternative transcript splicing
E12	8001125	0	alternative splicing
E12	8170476	0	alternative RNA splicing
E12	8626590	0	alternative splicing
E12	8759016	0	alternative splice
E12	8657575	0	alternatively spliced
E12	8626590	1	multiple promoters
E1211X	9410897	5	splicing at both ends of exon 27
E13	8626590	0	alternative splicing
E13	8626590	1	multiple promoters
E15	10751173	0	splice variants
E16	2591321	0	alternative splicing
E16	2591321	5	cell-type-specific splicing excluding EIIIA and/or EIIIB
E17	11000475	0	alternative splicing
E17	9515740	0	splice variant
E18	8026631	0	Alternatively spliced
E19	11000475	0	alternative splicing
E1A	8625924	0	alternative splicing
E1A	2477685	0	alternative splicing
E1A	7556075	0	alternative splicing
E1A	2954651	0	Alternative splicing
E1A	2543128	0	alternate splice
E1A	8625924	3	alternative polyadenylation signal
E1A	8625924	5	the E1A promoter
E1B	2145444	0	alternatively spliced
E1B	2543128	0	alternate splice
E1B	6727875	5	cryptic 5 ' splice sites
E1a	2946960	0	alternative splicing
E1alpha	12551913	1	alternative promoter
E2	10501502	0	alternatively spliced
E2	10709758	0	alternative splicing
E2	2259478	0	alternative RNA splicing
E2	8119961	0	Alternative splicing
E2	3168158	1	three independent transcriptional promoters
E2	10709758	4	alternative mRNA transcript
E2	2164604	5	a promoter proximal
E29	2113669	0	alternative splicing
E2A	8001125	0	alternative splicing
E2A	7875598	0	alternative splicing
E2A	8657575	0	alternatively spliced
E2A	7875598	5	spliced mRNAs encoding mouse homologs of transcription factors E47 and E12
E2F6	12383262	0	alternative splicing
E3	11376109	0	splice variants
E3	2738045	0	alternatively spliced
E3	3168158	1	three independent transcriptional promoters
E3 3	12653254	0	alternative splicing
E3/16	6985478	5	common 5 ('' ' ends with the same spliced region but with different 3 ' ends
E3A	10829067	0	alternative splicing
E4	2210374	0	alternative splicing
E4	8497048	0	differential splicing
E4	1285125	0	alternative splicing
E4	11376109	0	splice variants
E4	2288004	0	alternative splicing
E4	1825520	0	alternative splicing
E4	1834932	0	alternatively spliced
E4	2210374	5	splicing when present in one or multiple copies
E4 ORF4	9603524	0	alternative RNA splicing
E47	7523277	0	alternative transcript splicing
E47	8001125	0	alternative splicing
E47	8170476	0	alternative RNA splicing
E47	7875598	0	alternative splicing
E47	8759016	0	alternative splice
E47	8657575	0	alternatively spliced
E47	7875598	5	spliced mRNAs encoding mouse homologs of transcription factors E47 and E12
E5	10931847	0	alternative splicing
E5	1707880	0	alternative splicing
E5	7926812	0	Alternatively spliced
E5	7926812	5	spliced sequences are differentially represented in 32D Epo versus 32D GM cells
E6	10931847	0	alternative splicing
E6	2161056	0	splicing out an intron in E6
E6	9840456	0	splicing out an intron in E6 from nucleotides 233 to 416
E6	7615724	0	alternative splicing
E6	2161056	5	splicing out an intron in E6 , from nucleotides ( nt ) 226 to 409 in one transcript
E6	9840456	5	splicing out an intron in E6 from nucleotides 233 to 416 , thereby corresponding to the HPV18 E6 * spliced mRNA
E6 * 1	1322374	5	encoding spliced E6 * 1 transcripts in all tonsillar carcinomas
E6 AP	9143503	0	differential splicing
E6/E7	10783329	0	alternately spliced
E6A	2685565	0	alternatively spliced
E7	1707880	0	alternative splicing
E7a	1886707	0	alternative splicing
E9	1707880	0	alternative splicing
E9	7608145	0	splice variant
E9	7608145	5	spliced agrin mRNA that is preferentially expressed in non-neuronal cells
EAAC1	12296385	5	an independent promoter
EAAC2	12243833	0	alternative splicing
EAAT2	12605408	0	splice variants
EAAT2	11357955	0	exon 9 skipping variants
EAAT2	9502218	0	alternative splicing
EAG	9524140	0	splice variants
EBERs	12802923	5	affects mRNA splicing
EBNA	10216099	0	alternatively spliced
EBNA	12767005	1	nuclear antigen ( EBNA ) promoters
EBNA	10895161	1	the upstream Cp/Wp promoters
EBNA	10895161	5	are spliced
EBNA 1	3020506	0	alternative splicing
EBNA 1	1370554	5	a common promoter region
EBNA 4	2162768	0	Alternative splicing
EBNA 4	2162768	5	either promoter
EBNA1	1331531	1	mutually exclusive promoters
EBNA3	12199906	0	splice variant
EBP	8383699	0	alternatively spliced
EBP	9497360	0	alternatively spliced
EBV	3039177	0	alternative splicing
EBV	9971778	1	alternative EBNA-1 promoters
EC	10605820	0	alternative splicing
EC	7832792	0	Alternative splicing
EC	10605820	5	splicing regulation
EC2	8917112	0	Alternative splicing
EC50	10086997	0	splice variant
EC50	10086997	5	a promoter
ECD	9219036	0	alternatively spliced
ECE	11723240	1	alternative promoters
ECE 1	10218741	0	differential splicing
ECE 1	10779465	0	alternative splicing
ECE 1	9878303	0	alternatively spliced
ECE 1	10524209	1	alternative promoters
ECE 1	12393864	1	alternate promoters
ECE 1	10491078	1	an additional promoter
ED	12868071	0	alternative C-terminal splice
ED	2992939	0	alternative splicing
ED	10366607	0	Alternative splicing
ED	10972305	0	alternative splicing
ED	3021206	0	alternative splicing
ED	3023390	0	alternative splicing
ED	8702559	0	Alternative RNA splicing
ED	2989004	0	alternative splicing
ED A	2713373	0	alternative splicing
ED A	1985699	0	alternative splicing
ED A	2545440	0	alternatively spliced
ED A	11119696	0	Alternative splicing
ED A	10890557	0	alternative splicing
ED A	1310473	0	alternative splicing
ED A	3375063	0	alternative splicing
ED A	9184072	0	alternatively spliced
ED A	2307231	0	alternative splicing
ED A	1279171	0	alternative splicing
ED B	8481903	0	alternative splicing
ED B	8661005	0	alternative mRNA splicing
ED1	11378824	0	alternative splicing
ED1	2331521	0	alternatively spliced
ED1	2331521	5	spliced type 3 homology ( ED1 )
EDA	9736768	0	alternative splicing
EDA	11318979	0	alternatively spliced
EDA	10733677	0	alternative splicing
EDA	10026216	0	alternative splicing
EDA	10534613	4	alternative transcripts
EDA	10381371	5	splicing at the EDA region
EDA	9804187	5	splicing in the human EDA exon
EDB	12359774	0	alternatively spliced
EDB	12421814	0	alternative splicing
EDB	11006236	0	alternative splicing
EDB	10733677	0	alternative splicing
EDB	12421814	1	the specific promoter-mediated response
EDB	12421814	5	each analyzed promoter
EDB	10792500	5	are spliced out
EDIIIA	11921278	0	alternatively spliced
EDNRB	8570650	5	aberrantly spliced
EDNRBDelta1	10072757	0	alternatively spliced
EDS	1802404	0	alternative splicing
EDTA	8972849	5	splicing complexes and inhibits splicing
EGF	8349621	0	alternatively spliced
EGF	8581748	0	alternative splicing
EGF	11334053	0	alternatively spliced
EGF	9175740	0	alternatively spliced
EGF	7733323	1	a promoter region located upstream from the start of mRNA transcription
EGF	8349621	5	spliced EGF-like module was detected in human aggrecan , establishing the presence of two of these domains
EGF like	2514273	5	splicing out an internal region present in the larger mRNA , probably with eight EGF-like repeats
EGFR	8918811	0	alternative splicing
EGFR	12814937	4	alternative transcripts
EGFR/ERBB1	12582019	4	alternate transcript
EGHRG	8662943	0	spliced variant
EGL 15	12835392	0	Alternative splicing
EGRalpha	9721211	1	alternate promoters
EHSH1	10373452	0	alternative splicing
EIIIA	2445560	0	alternative splicing
EIIIA	12699090	0	alternatively spliced
EIIIA	10623659	0	splice variant
EIIIA	9575879	0	splice variants
EIIIA	7707041	0	alternatively spliced
EIIIA	1535758	0	alternative splicing
EIIIA	1755828	0	alternatively spliced
EIIIA	8781771	0	alternatively spliced
EIIIA	8370123	0	alternatively spliced
EIIIA	1618548	0	alternatively spliced
EIIIA	2591321	0	alternative splicing
EIIIA	7641373	0	alternatively spliced
EIIIA	10330455	0	alternatively spliced
EIIIA	8081872	0	alternatively spliced
EIIIA	10068206	0	alternative splicing
EIIIA	7653628	5	splicing variants
EIIIA	2591321	5	cell-type-specific splicing excluding EIIIA and/or EIIIB
EIIIB	2377454	0	alternative splicing
EIIIB	8634428	0	alternatively spliced
EIIIB	7485399	0	alternatively spliced
EIIIB	8055695	0	alternatively spliced
EIIIB	9199345	0	alternatively spliced
EIIIB	8997268	0	Alternative splicing
EIIIB	1390905	0	alternative splicing
EIIIB	7958840	0	alternatively spliced
EIIIB	2377454	5	splice out ( skip ) the EIIIB exon from similarly structured transcripts
EIIIB	8634428	5	spliced fibronectin EIIIB in resting and thrombin-treated megakaryocytes
EIIIB	7485399	5	spliced fibronectin variants during remodeling in proliferative glomerulonephritis
EIIIB	8055695	5	spliced FN isoforms were expressed
ELAV	11581160	0	alternative splicing
ELAV	10668647	0	alternatively spliced
ELAV	14522950	0	alternative splicing
ELAV	8994828	0	alternatively spliced
ELAV	11581160	5	spliced intron
ELISA	11318979	0	alternatively spliced
ELN	10926960	0	alternative splicing
ELP	7535274	1	alternative promoter
ELP	8543574	1	alternative promoter
EMA	2202302	0	alternative splicing
EMBO	7688988	0	alternatively spliced
ENaC	9575806	0	alternative splicing
EP NONE	11264472	0	alternative splice
EP1	12428681	0	splice variant
EP1	11305694	0	splice variant
EP1	11305694	5	splicing to give multiple receptor isoforms
EP3	9702058	0	alternative RNA splicing
EP3	11447018	0	splice variants
EP3	11305694	0	splice variant
EP3	11305694	5	splicing to give multiple receptor isoforms
EP3 I	7476918	0	alternative mRNA splicing
EP3 R	9364061	0	alternatively spliced
EP3 receptor	8135830	0	alternative RNA splicing
EP3 receptor	9154343	0	alternative splicing
EP3 receptor	7981210	0	alternative RNA splicing
EP3 receptor	11305694	0	splice variant
EP3 receptor	11305694	5	splicing to give multiple receptor isoforms
EP3beta	9175765	0	alternative splicing
EPHB2	9696046	0	alternative splicing
EPLIN alpha	11179679	1	alternative promoter
EPM2	9931343	0	alternative splicing
EPOR	9627494	0	alternative splicing
EPOR	9207443	0	intron VII of the EPOR transcript is spliced
EPOR	9207443	5	intron VII of the EPOR transcript is spliced
ER	9671811	0	alternative splicing
ER	8219256	0	alternatively spliced
ER	9044830	0	alternatively spliced
ER	10819506	0	alternatively spliced
ER	1779972	0	alternatively spliced
ER	12459710	0	alternative exon
ER	9699882	0	alternative splicing
ER	11376109	0	splice variants
ER	10199781	0	alternative splicing
ER	10987818	1	alternative promoters
ER	9100573	5	spliced estrogen receptor messenger ribonucleic acid variants in human pituitary adenomas
ER	10819506	5	splicing variants
ER alpha	10630415	0	alternative splicing
ER beta	11870066	0	alternatively spliced
ERA 1	2906112	0	alternate splicing
ERBB4	11391800	0	alternative RNA splicing
ERCC1	9852275	0	alternatively spliced
ERG	11264867	0	spliced variant
ERG	10209495	0	alternatively spliced
ERK1	11555406	0	alternatively spliced
ERK1	11463794	0	alternatively spliced
ERKO	8584021	5	are splicing variants that result in the disrupting NEO sequence being partially or completely removed from the mRNA
ERM	10401006	0	alternative splicing
ERM	10401006	5	are spliced out in these isoforms
ERalpha	11948539	0	splice variant
ERalpha	10465306	0	splice variants
ERalpha	9211940	0	alternative splicing
ERalpha	12515753	0	alternatively spliced
ERalpha	11854517	0	splice variant
ERalpha	11278455	1	several promoters
ERalpha	11929836	1	tissue selective promoters
ERalpha	9211940	3	a polymorphic alteration
ERbeta	10367375	0	Alternative splicing
ERbeta	9324061	0	splice variant
ERbeta	11013349	0	splice variant
ERbeta	10465306	0	splice variants
ERbeta	11162434	0	alternatively spliced
ERbeta	12050238	0	alternative splicing
ERbeta	11959119	0	alternate splicing
ERbeta	11929836	1	tissue selective promoters
ES	11875278	0	alternative splice
ES	8131264	0	alternatively spliced
ESEs	12114529	0	alternative splicing
ESEs	9436904	0	alternatively spliced
ESEs	11680842	0	Alternative splicing
ESS	11070091	0	alternative splicing
ESS	9804187	5	splicing in the human EDA exon
ESX	10391676	5	the ESX promoter region
ESkine/CCL27	12126640	0	differentially spliced
ET B receptor	10604954	0	alternate splicing
ET 2	8323558	5	spliced mRNA variants encoding ET-2 , with a specific pattern of distribution in various human tissues
ETA receptor	9284755	0	alternative splicing
ETB	8371713	4	Alternative transcript
ETB SVR	8810293	0	splice variant
ETS 1	8231246	0	alternative splicing
ETS1	2030910	0	alternative splicing
ETS2	2405393	1	`` TATA-less '' promoters
ETV6	12406085	0	alternative splicing
ETV6	11454678	0	alternative splicing
ETV6	9920852	5	spliced between these same exons
ETn	7681668	0	differential splicing
EWS	8223458	0	alternate splicing
EWS	8084618	5	spliced transcripts , EWS and EWS-b , are expressed in a variety of cells
EWS/WT1	9591781	0	alternative splicing
EWT1	10717475	0	alternative splice
EXT1	8634709	0	alternatively spliced
EXT2	9110175	0	alternative exons
EZH1	8921387	5	revealed an unusual splicing event involving EZH1 and a tandemly linked gene GPR2
Ea	11613364	0	Alternate splicing
Ea	8123049	0	alternate splicing
Ea 1	8185811	0	alternatively spliced
Ea 2	1406698	0	alternative splicing
Ea 2	11368902	0	alternative splicing
Eb	11613364	0	Alternate splicing
Eb	8123049	0	alternate splicing
Ecm1	7608209	0	Alternative splicing
Ecm1	11165938	0	alternatively spliced
Efe2	9557723	0	alternative splice
Egr 1	8185575	2	alternate translation start
Egr 1	9867871	5	the SOD1 promoter
Eiger	12894227	0	alternatively spliced
Eip28/29	3099283	0	Alternative splicing
Emb	8463278	0	alternative splicing
Endo A	2454862	1	alternative promoter
Env	2384924	0	differential splicing
Env	8678830	0	spliced variant
Eph	8570195	0	alternative processing
Eph	8570195	3	alternative polyadenylation
Epidermal growth factor	8625910	0	alternative splicing
Epidermal growth factor	8625910	1	promoters 1 and 2
Epidermal growth factor	8625910	5	promoter 1 - and promoter 2-initiated transcripts , especially those containing exon VII or VIII
EpoR	9029168	0	Alternative splicing
EpoR	11000476	0	alternately processed
EpoR	10489101	0	alternatively spliced
EpoR	11721375	0	alternative splicing
EpoR	9209419	0	alternatively splicing
EpoR	9029168	4	alternative transcript
Eps15	9428629	0	alternatively spliced
Eps15R	11777906	0	alternative splicing
Erg 3	8413305	0	alternatively spliced
Es2	9501299	3	alternative polyadenylation signals
Ets	8413305	0	alternatively spliced
Ets	8670269	0	alternatively spliced
Ets 1	11754000	0	alternatively spliced
Evi 1	2113669	0	alternative splicing
Evi 1	2115646	0	alternatively spliced
Ex 4	2471739	0	alternate exons
Ex11	11258596	0	alternative splicing
Ex11	1655392	0	alternatively spliced
Exip	11866441	0	alternative splicing
F NONE gamma	10821853	0	alternative splicing
F actin	7593286	0	alternative RNA splicing
F11	8376980	0	alternative pre-mRNA splicing
F3/Contactin	11687277	1	Alternative promoters
F3/Contactin	11687277	5	distinct promoter elements
F538	12199906	0	splice variant
FACIT	11098058	0	alternative splicing
FAIM	11191348	0	alternatively spliced
FAIM	11043772	0	alternatively spliced
FAK	10794722	0	alternative splicing
FAK	12391143	0	Alternative splicing
FALDH	11073717	0	alternately spliced
FALDHv	11306053	0	alternative splicing
FAP48	11571281	0	alternative spliced
FATP	9765271	0	alternatively spliced
FBP	8080263	0	differential splicing
FCA	9182761	0	alternatively spliced
FGF	8393815	0	alternative splicing
FGF	9013630	0	alternative splicing
FGF	1309595	0	alternative exon
FGF	11170144	0	alternative splicing
FGF	11772395	0	Alternative splicing
FGF	1464370	0	alternative exons
FGF	12835392	0	Alternative splicing
FGF	9100589	0	alternative splicing
FGF	7617356	0	alternative splicing
FGF	9013630	5	spliced FGF-8 ligands
FGF 1	7533902	1	alternate promoter
FGF 1	11690635	5	spliced mRNA variants ( 1
FGF 2	11573950	0	alternative splicing
FGF 2	10858460	2	alternative initiation
FGF 2	9892202	2	Alternative initiation
FGF 2	9054425	2	alternative translation initiation
FGF 2	10858460	3	alternative polyadenylation
FGF 2	8481475	3	eight potential alternative polyadenylation sites
FGF 2	11573950	4	alternative transcripts
FGF 5	11440818	0	splice variants
FGF 5	8611621	0	alternative splicing
FGF 8	12753099	0	alternatively spliced
FGF R	8205724	0	alternative splicing
FGF R	1459248	0	alternative splicing
FGF R2	9444954	0	Alternative splicing
FGF R2	10982855	0	Alternative splicing
FGF receptor	10381577	0	alternative splicing
FGF receptor	7999363	0	alternate splicing
FGF receptor	1650441	0	alternative splicing
FGF receptor 2	1379725	0	splice variant
FGF receptor 3	8375495	0	alternative exon
FGF receptor 4	8024705	0	alternative splicing
FGF receptor 4	10631118	0	alternative exons
FGF receptors	11444149	0	splice variants
FGF receptors	10574949	0	alternatively spliced
FGF1	10830168	0	alternative splicing
FGF1	11175337	1	four distinct tissue-specific promoters
FGF1	2882428	1	Four distinct promoters
FGF1	10849427	5	spliced spermidine/spermine N1-acetyltransferase mRNA in the human kidney cells infected by venezuelan equine encephalitis and tick-borne encephalitis viruses
FGF14	10640713	0	spliced forms
FGF17	10381577	0	alternative splicing
FGF2R receptor	11051141	0	splice variant
FGF8	8891346	0	alternatively spliced
FGF8	8891346	5	spliced mRNA isoforms of the human fibroblast growth factor-8 ( FGF8 ) gene , expressed in a prostatic carcinoma cell line , have been isolated as cDNA clones and characterized by DNA sequencing
FGFR	10498824	0	alternatively spliced
FGFR	7559402	0	alternative splicing
FGFR	8713482	0	splice variants
FGFR	7780086	0	alternative splicing
FGFR	9029713	0	alternative splicing
FGFR	11165245	0	alternatively spliced
FGFR	10381577	0	alternative splicing
FGFR	7999363	0	alternate splicing
FGFR	7495869	0	alternative splicing
FGFR 1	8290551	0	alternatively spliced
FGFR 1	11444149	0	splice variants
FGFR 1	8026621	0	alternative splicing
FGFR 1	7802632	0	alternative splicing
FGFR 1	8381605	5	splicing variants beta and gamma of the FGFR-1
FGFR 2	12692135	0	alternative splicing
FGFR 2	12565793	0	splice variant
FGFR1	1426624	0	alternative splicing
FGFR1	8582274	0	alternatively spliced
FGFR1	12135917	0	splice variant
FGFR1	11486033	0	alternative splicing
FGFR1	10821861	0	Alternative splicing
FGFR1	8721050	0	alternative splicing
FGFR1	9186860	0	splice variants
FGFR1alpha	10191046	0	Alternative splicing
FGFR2	11522825	0	alternative splicing
FGFR2	11042206	0	alternatively spliced
FGFR2	11277076	0	alternative splice
FGFR2	7528517	0	splice variant
FGFR2	8528214	0	alternatively spliced
FGFR2	1400433	0	alternatively spliced
FGFR2	11042206	5	observed FGFR2 splice products
FGFR3	12139740	0	alternative splicing
FGFR3	12139740	5	identified a cryptic splice site
FGFR4	10791918	0	alternative splicing
FGFR4	7499434	5	promoter motifs
FGFRTK	9427842	0	alternate splicing
FGFRs	7721940	0	alternative splicing
FGFRs	10574949	0	alternatively spliced
FGFs	11486033	0	alternative splicing
FGFs	10574949	0	alternatively spliced
FH	10490997	0	alternatively spliced
FHF 2	9847253	0	alternative splicing
FHIT	10375597	0	Alternative splicing
FHIT	9583683	0	alternatively spliced
FHIT	10555761	0	alternate splice
FHIT	10848880	0	alternate mRNA splicing
FHIT	8895736	4	alternative transcript
FHIT	11642547	5	used normal splice sites
FHL1	11400158	0	alternatively spliced
FHL1	11060458	5	spliced FHL1 mRNAs were identified coding for C-terminal truncated proteins
FIBP	12801646	0	differential splicing
FIP 2	12169269	0	alternative splicing
FK506 binding protein	7513996	0	alternatively spliced
FK506 binding protein	7513996	5	spliced transcripts
FL	10366607	0	Alternative splicing
FLIP	11191348	0	alternatively spliced
FLIP	11043772	0	alternatively spliced
FLT 1	10194760	0	alternative splicing
FLT4	7692369	0	alternative processing
FMO1	8954572	0	alternative processing
FMO1	8954572	1	alternative promoters
FMO6	12130684	0	Alternative processing
FMR	9447696	0	alternative splicing
FMR	9452307	0	alternative splicing
FMR 1	8358432	0	alternative splicing
FMR1	8776596	0	alternatively spliced
FMR1	11719275	0	alternative splicing
FMR2	10196698	0	alternative processing
FMR2	9147647	4	alternative transcripts
FMRFa	7499356	0	alternatively spliced
FMRFamide like peptides	8743745	0	alternative splicing
FMRP	8776596	0	alternatively spliced
[truncated: 7,503 more rows]
