# Supplementary material for: Extraction of Transcript Diversity from Scientific Literature
Source: PLoS Comput Biol. 2005 Jun 24;1(1):e10. doi: 10.1371/journal.pcbi.0010010 (PMC1183516; doi:10.1371/journal.pcbi.0010010)
Supplement: Table S2 — (120 KB TXT). [file pcbi.0010010.st002.txt]

HSA   SEMA6B	11350127	glioblastoma
RDEL	8037467	germ	testicular	testis
RWK	8037467	germ	testicular	testis
36B  muscle  myosin heavy chain	2071673	muscle
5 HT3 R A	7616200	ganglia
5 HT3A receptor	11111833	embryonic kidney
5 HT4 receptor	11750916	brain	hippocampus
5 HT4 receptors	11750916	brain	hippocampus
5 HT7 receptor	9303561	brain	tail
5 aminolevulinate synthase	1527005	erythroid	erythroid cells	fetal
85 kDa protein	7682812	tumor
A chain	8015969	ovary
A chain	2233732	tumor
A1 AR	10754229	cerebral cortex
A194 211	8015969	ovary
AA	10529475	hippocampus
AADC	9793782	antral mucosa
AADC	9387886	brain
AAG	1716358	muscle
ABBP1	12692135	epithelial
ABGPs	8458865	brain
ABP	7686253	brain	fetal liver	testicular	testis
ABP/SHBG	1958575	brain	fetal liver	testis
ACBP/DBI	1469708	brain	liver
ACC	8670077	liver
ACC alpha	11118620	liver
ACC2	9099716	liver
ACE	1651327	endothelial	testicular
ACE	7768333	germ	seminal fluid
ACHE	8522942	glial
ACHE	8299725	brain	erythroleukemia	kidney	lung carcinoma	medulloblastoma	muscle	teratocarcinoma	tumor
ACI	11367608	carotid artery
ACTH R	7958385	adrenal
ACTH receptor	7958385	adrenal
AChE	7582132	diaphragm
AChE	12456061	brain
AChE	12466963	brain
AChE	7760797	epidermal
AChE	3181125	electric organ
AChE	1548461	brain	erythrocyte
AChE   T  	10493726	muscle
AChR	1319184	muscle
AChR	9748567	muscle
AChR	8161451	ganglion
ACs	12234063	tumor
AD1	7680113	tumor
AD3	7596406	brain
ADAM28	10794709	epididymis	lung	sperm
ADAR1	10200312	placenta
ADG1	8114831	tail
AE1	8841202	erythroid	kidney
AE1	10212146	erythroid	heart
AE1	7649985	erythroid cells
AE1	1587831	erythrocyte	kidney
AE1 4	8964503	kidney
AE3	11248201	brain	cardiac
AE3	8126106	brain
AFP	1376990	fetal	liver
AG	3392209	pituitary
AGL	8954797	liver	muscle
AGS3	11121039	brain	heart
AIM	11349512	bone
AIM2	9242382	blood	small intestine	spleen
ALAD	8188255	erythroid
ALP	9334352	heart	skeletal muscle
ALS	11357955	central nervous system	cerebrospinal fluid	cortex	spinal cord
AML	11309345	hematopoietic	leukemia
AML1	8654962	leukemia	myeloid
AML1	8186704	leukemia	myeloid
AMP deaminase	2253394	skeletal muscle
AMPA	9600197	brain
AMPA	8987736	cerebellar
AMPA	12676534	astrocytes
AMPA receptor	12125045	spinal cord
AMPA receptor	11135253	brainstem
AMPA receptor	11295247	spinal cord
AMPA receptors	10025587	retina
AMPD3	8611627	epithelial cells	retinal
AMSH FP	12943674	testis
AMY	2401405	carcinoid	lung
ANA	10529475	hippocampus
ANP	8444892	atrial
AOC2	9722954	retina	retina-specific
AP 2	8321221	teratocarcinoma
AP 3	9495551	brain
AP2alpha	9758708	lens	ocular
APAF 1	12804598	prostate cancer
APC	7585543	tumor
APC	10951570	colorectal cancer	gastric cancer	tumor
APC	9012479	tumor
APOBEC 1	9672068	liver
APP	2893290	brain
APP	7945386	glioma
APP	1722874	brain
APP	8996834	brain
APP	1851528	fetal brain
APP	7832792	embryonal carcinoma
APP	7648261	embryonal carcinoma	glial
APP	10727079	brain
APP	7747597	astrocytes
APP	7729813	astrocytes
APP	8347831	astrocytes
APP	7499323	brain
APP	8288617	brain
APP	2893291	brain
APP 695	11698287	cerebral cortex
AQP CHIP	8340403	epithelia	renal
AQP2	12208541	cochlea	kidney	testis
ARF	11337265	tumor
ARF	11532955	tumor
ARF	12759390	melanoma
ARF	11753985	retinoblastoma
ARIA	7530017	brain
ARNT	8940073	gonad	liver
ARNT1	11029639	brain
ARO	10564828	brain
ARP3beta	10806390	brain
ARPs	7680504	muscle
AS	9892179	fibroblasts
AS	10482009	epidermal	keratinocytes
ASBT	10984521	epithelial	ileum	kidney
ASC	7690033	adipose tissue
ASH2L1	11466562	leukemia cell
ASI	7832748	skeletal muscle
ASIC	11588592	trigeminal ganglion
AT1	10606207	cardiac
AT1 R	9687288	artery	uterine
AT2	10606207	cardiac
ATP7B	10760584	liver
ATPase	8114831	tail
ATPase	9989334	muscle	muscle-specific
ATPase	7833924	brain	kidney	liver	placenta
ATPase	1380825	stomach	testis
ATS	11367608	carotid artery
Act1	12163033	bone marrow	fetal brain	liver
ActR IIB	8049070	ovary	testes	testis
Aggrecan	8581748	epidermal
Agr86	8026466	central nervous system
Agrin	7602321	embryo	ganglia	spinal cord
Alpha tropomyosin	3558368	striated muscle
Ank3	7615634	epithelial	kidney
ApoER2	11294845	brain
Apolipoprotein L	11290834	lung
Asip	11642408	liver
B ' alpha1	8617797	cardiac
B1 receptor	9804950	aorta	heart	kidney	lung	prostate	salivary gland	testis
B11	7602321	embryo	ganglia	spinal cord
B16F10	2260635	aortic	endothelial	endothelial cells	melanoma	smooth muscle
B19	7602321	embryo	ganglia	spinal cord
B1a	12456676	brain
B1b	12456676	brain
B1c	12456676	brain
B7 1	12174878	osteosarcoma
BA	8612716	cartilage	mesenchyme
BA	2005128	cartilage
BACE	12824056	brain	frontal cortex
BACE	11516562	brain
BACE1	12054559	brain	pancreas
BACH1	11069897	testis
BAFF	12867412	lymphocytes	tumor
BAI1	9647739	brain
BART	11222720	lymphoblastoid
BAV	8603103	cartilage	mesenchymal
BAV	9344538	mesenchymal
BBMI	7779104	testis
BCA3	12527432	breast cancer
BCEC	8343163	brain	endothelial cells
BCR/ABL	2223646	leukemia	myeloid
BDNF	9573364	epithelial cells	retinal
BDNF	9138728	brain
BDNF	7854051	brain-derived
BDNF	9601686	hypothalamus
BDNF	12784114	brain
BDNF	11598421	embryonic
BDT	2443966	venom
BEK	9018118	fibroblast
BEK	8528214	bones	epithelia
BEK	8668531	fibroblast
BGP	10471312	cartilage
BGP	9858884	epithelial
BGP	2025273	leukocyte
BI 1	10198159	lung	testis
BIN1	9182667	brain	skeletal muscle
BJA B	10940553	lymphoblastoid
BK channel	10420000	hair
BK channels	11880513	glioma
BMP 1	10727214	bone
BMP 2	12804760	cartilage	chondrocytes
BMP 4	7499338	bone
BMP 4	7640308	antler	fetal
BMP4	12450220	colon	gut	small intestine
BPH	12581019	prostate	prostate cancer
BR beta	8389301	brain	testis
BRCA1	9815585	ovarian cancer	tumor
BRCA1a	11313879	breast cancer
BRCA1b	9244350	serum
BRE	14565866	heart
BRT 1	1856215	brain	fibroblast	fibroblasts	gizzard	muscle	skeletal muscle
Babij	7684561	muscle
Band 3	10212146	erythroid	heart
Bax	10198159	lung	testis
Bax	11413234	brain	neuronal cell
Bcl x  S 	11986224	granulocyte
Bgp	8500759	colon
Bin1	10903846	tumor
Bin2	10903846	tumor
Brca1	11077440	mammary gland
Brush 1	8137235	breast cancer	breast tumor
C 1 1	11264867	articular chondrocytes	limb
C SRC	2681803	brain
C YES	2681803	brain
C1 '	9651202	brain
C1300	8380920	brain	lymphocyte	lymphoid	neuroblastoma
C1a	8395656	brain
C1b	8395656	brain
C1r	12513694	liver
C1s	12513694	liver
C2C12	7836383	brain	lens	muscle	testis
CA4	12133899	brain	cerebellum	intestine	ovary
CACNL1A1	7959794	fibroblast	hippocampus	tail
CAI	2571923	colon
CALC I	2216708	thyroid
CALC I	7691931	thyroid
CAM	2365078	tail
CART	10214934	hypothalamus
CART	9243343	brain	forebrain
CASK	12040031	brain
CAT2 beta	8195186	liver	lymphocytes
CBB MI	2365078	tail
CBC	8069914	cap
CBD	9184069	neural crest
CBS	9466825	liver
CCE 1	9498815	adrenal gland
CCTCCCTCTG /	8463278	testis
CD 44 glycoprotein	7574907	tumor
CD10/NEP	7756651	fetal thymus	leukemia cell
CD13	11260074	leukemia	myeloid
CD1D	10233754	trophoblast
CD21	9430196	blood	bone marrow	lymphocytes	lymphoid	spleen
CD23	8216834	tail
CD25	9972819	vascular	vascular smooth muscle
CD28	11916166	lymphocytes
CD3	8223445	stem
CD34 antigen	8805376	hematopoietic	stem
CD36	10553499	peripheral blood
CD36	7682812	tumor
CD39L1	10510450	fibroblasts
CD4	2823269	brain
CD4	3260331	brain
CD44	7531501	tumor
CD44	9665479	breast	ductal carcinoma
CD44	9516948	colorectal
CD44	10757121	lymphoma
CD44	8702177	limb
CD44	7543458	bladder	epithelial	epithelium	urinary tract
CD44	10380879	mammary	mammary cancer	mammary gland
CD44	9658313	colorectal cancer	serum	tumor
CD44	8688968	carcinoma
CD44	9242440	tumor
CD44	7539775	cervical
CD44	9264567	cervical
CD44	1465456	lymphocyte
CD44	9839501	epithelial
CD44	7508823	carcinoid	pancreatic	pancreatic tumor
CD44	8635643	pancreatic islets
CD44	7544562	tumor
CD44	7689929	adenocarcinomas	epithelium	gastric cancer	stomach	tumor
CD44	9538877	epithelia
CD44	9070314	epithelial cells	mammary
CD44	9063654	breast	tumor
CD44	8682582	cervical
CD44	9842962	urothelial
CD44	1537855	tumor
CD44	9443088	carcinoma	stomach
CD44	10502431	epithelium
CD44	9568174	cervical	serum
CD44	8750186	breast cancer	prostate
CD44	7517252	breast tumor	hepatocellular carcinoma	tumor
CD44	10958793	tumor
CD44	7542258	lymphoma	tumor
CD44	9124445	epithelial cells	mammary
CD44	7515025	lung
CD44	9232455	lymphocyte
CD44	10371335	tumor
CD44	10678025	bladder	tumor	urine
CD44	9916943	tumor
CD44	7537136	cervical
CD44	9683785	carcinoma
CD44	7536236	brain
CD44	8652273	tumor
CD44	12176332	cartilage
CD44	1840487	epithelial	hematopoietic
CD44	9826464	carcinoma	ovary
CD44	7540778	renal
CD44	7553635	thyroid
CD44	8243297	carcinoma
CD44	7541370	tumor
CD44	11759056	ovarian
CD44	11396631	breast	colon	thyroid
CD44	7693337	tumor
CD44	7504454	carcinomas	colorectal
CD44	7472772	bladder
CD44	12464636	tumor
CD44	11982338	breast tumor
CD44	9600123	endometrial	endometrium
CD44	7542511	stem
CD44	10845557	ovarian cancer
CD44	8443806	carcinoma cell line	pancreas	tumor
CD44	1717145	tumor
CD44	1734871	epithelial
CD44	11483522	lymphocytes
CD44	8573713	carcinoma	epithelia	mammary	name=pancreatic adenocarcinoma>	pancreatic	serum
CD44	9531542	mesenchymal
CD44	8750184	brain	tumor
CD44	10502422	lymph node	squamous cell carcinoma
CD44	9351541	lymphocytes	tumor
CD44	8354694	astrocytes	both cell	hybridoma
CD44	7596406	brain
CD44	7488429	breast cancer	cervical
CD44	10583162	fibroblast
CD44	9930930	lymph nodes
CD44	7544799	keratinocytes
CD44	7526922	brain	glial cell	meningioma
CD44	11295056	epidermal	keratinocytes
CD44	7587629	embryo	plasma
CD44	8740026	carcinoma
CD44	9602687	gastric adenocarcinoma	intestinal
CD44	7518345	carcinoma
CD44	7511928	lymphoid
CD44	8459220	pancreatic carcinoma
CD44	11710716	articular chondrocytes	tail
CD44  S 	12198773	melanoma
CD44S	8568260	cartilage
CD44s	7576702	epithelia
CD44s	9027631	skin
CD44v	8527042	tumor
CD45	1833074	hematopoietic
CD45	11378582	lymphoma
CD45	10524206	leucocyte
CD45	1671403	leukocyte
CD45	9485182	leukocyte
CD45	7819146	lymphoid
CD45	2144259	leucocyte
CD45	10901591	lymphoma
CD45	7583360	hematopoietic
CD45	1532394	lymphocyte	thymocytes
CD45	12870756	leukocyte
CD45	8011300	lymphocytes
CD45	7526385	leukocyte
CD46	8552981	leukemia cell
CD46	11496010	tail
CD46	9659228	testis
CD46	1351876	blood
CD47	8996237	plasma
CD79b	10090943	leukemia	lymphocytic
CD8	2536941	tail
CD86	11021528	monocytes
CD89	8575829	myeloid	neutrophils
CD89	8917112	peripheral blood
CD89	12560105	myeloid
CD89	8666819	blood	monocytes
CD99	12216109	breast cancer
CDC2	9515786	breast cancer
CDCrel 1A	10873671	platelet
CDH23	12407180	ear	retina
CDK	9230210	placenta
CDKN2A	10092131	pituitary
CEA	12420218	blood	colon	colon cancer
CEA	2025273	leukocyte
CEACAM1	10523833	colon tumor
CEACAM1	11483763	tail
CEACAM1 3	11751883	epithelial	ovarian
CECR1	10756095	fetal lung	heart	kidney	liver	lung	placenta
CETP	8349580	plasma
CFR	1448090	embryonic
CFTR	10516175	heart
CFTR	7518412	testes
CFTR	8689654	epithelial	heart
CFTR	9515740	embryonic
CFTR	1382071	intestinal epithelium
CFTR	7684646	epithelium
CFTR	7686720	epithelial	heart
CFTR	8968585	cardiac	epithelial
CGRP	9784613	thyroid
CGRP	2423836	brain	thyroid
CGRP	6611278	thyroid
CGRP	1372900	milk	thyroid
CGRP	3494523	thyroid
CGRP	1761559	thyroid
CGRP	12531474	thyroid
CGRP	9089780	placental
CGRP	2532363	brain
CGRP I	2216708	thyroid
CGRPalpha	12488435	bone
CIC	9224655	kidney
CIN	7690739	cervical
CKB	1402931	astrocytes
CKbeta8	9558365	lymphocytes	monocytes	neutrophils
CLDs	11743735	neural cell
CLP 1	12119119	cardiac
CLP 1	12117429	cardiac
CML	2223646	leukemia	myeloid
CNG channel	8922401	cone	pineal
CNGC	10813773	retina
CNP	8392017	brain
CNP	1589581	brain
CNP	3040924	lymphoid
CNTN4	12202991	brain
COL2A1	1905723	fibroblasts
COL4A5	8301933	blood	kidney
COL4A6	7972123	kidney	lung	placenta
CONCLUSIONS	10479501	carcinoma cell line	ovarian	ovarian cancer	ovarian carcinoma
COP1	9529519	seedling
COX 1	10801275	stomach
COX 1	12711844	blood	iris
CP 1	2355023	chondrocytes	placenta
CP49	10603445	embryonic
CPA2	7657630	brain
CPD	10073571	central nervous system
CPT I	9693124	cardiac
CPT Ibeta	9714790	heart
CR1	7636211	lymphocytes
CR1	11132156	bone marrow
CR2	7636211	lymphocytes
CREB	9058782	thymus
CREB	10366750	central nervous system
CREB	1396344	germ	testis
CREB	10576592	root	sympathetic ganglia
CREB	8813728	testis
CREM	11380701	spermatid	testis
CREM	11089521	testis
CRF	10336722	brain	heart	muscle
CRF R2	10692248	fetal	trophoblast
CRF2	7544278	brain
CRF2 receptor	7544278	brain
CRF2gamma receptor	9717834	brain
CRH R1	10598591	fetal	myometrium	term myometrium
CRH receptor	10598591	fetal	myometrium	term myometrium
CRP	8174647	chondrocytes
CRP alpha	8742698	jejunal epithelium
CRYGS	10837510	lens
CS 1	9330926	synovium
CS 1	11759230	vascular
CS1	8691136	medulla
CS1	8481903	liver
CS1	12429384	medulla
CS1	8239762	lymphocyte	synovium
CS1	1869542	melanoma
CSD	10449723	brain	liver
CSF 1	8787741	brain
CSF 1	8591994	calvaria	soft tissues
CST	10727929	brain	kidney	small intestine	stomach	testis
CT	2216708	thyroid
CT	2423836	brain	thyroid
CT	6611278	thyroid
CT	9658161	tumor
CT receptor	7588285	brain	kidney	lung	skeletal muscle
CT/CGRP	12488435	bone
CT58	12529261	tail
CT80	12529261	tail
CTR	7720653	placental
CTX	11248705	liver
CUG	8380920	brain	lymphocyte	lymphoid	neuroblastoma
CXCR 4	9103415	peritoneal exudate
CYBB	11435314	myeloid	neutrophils
CYP	11309335	glioma
CYP19	10713674	breast cancer	tumor
CYP19	7690033	adipose tissue
CYP19B	12429136	brain
CYP2D	9210651	breast	breast tumor	liver	liver tumor
CYP2J3	9600944	small intestine
Ca  2     activated K  channels	10414307	hair
Ca  2   / calmodulin dependent protein kinase II	11146121	brain	embryonal carcinoma
Ca  v  1.2	11010971	heart	tail
Ca  v  2	12777842	brain
Ca ATPase	2844797	muscle
Ca2  	9843705	adrenal	pheochromocytoma
Ca2    ATPase	2523389	kidney
Ca2  / calmodulin	8922401	cone	pineal
Ca2  / calmodulin dependent protein kinase I gamma	12753081	brain
CaCh1	1652442	heart	muscle
CaM	8922401	cone	pineal
CaM K IV	8194751	brain	thymus
CaM PrP	1339277	testis-specific
CaM kinase II	11146121	brain	embryonal carcinoma
CaM kinase II	9852955	liver
CaMKI gamma 1	12753081	brain
CaMKII	10827168	brain	tail
CaMKII	12676813	cardiac
CaR	10625662	keratinocytes
Calc I	1599469	thyroid
Calcitonin	9784613	thyroid
Calpha	11420235	sperm
Calpha	8643673	brain
Capn3	11406271	cornea	epithelium	ocular
Cav2	12777842	brain
Cbeta	8643673	brain
Cbl associated protein	11371513	retina
Ceacam2	11283284	testis
ChAT	10697248	ganglion	peripheral nerve
ChAT	12684474	ganglion	peripheral nervous system	retina
ChAT	10369388	testis
ChAT	11595752	placenta
ClC 3	10516175	heart
Col2a 1	8405667	cartilage
Col3alt	12175507	bone	cartilage	muscle
CpG	10951570	colorectal cancer	gastric cancer	tumor
CpG	10092131	pituitary
CpG	11103776	tumor
Cr2	9278336	lymphocytes
Creb related protein	8923003	adrenal	adrenocortical	carcinoma	fetal	muscle	tumor
CsnEW	8359684	brain
Cux 1	8879483	testis
Cx32	11339836	hepatocytes	liver	stem
Cx41	8562053	ovaries
Cyp19	10491188	brain	ovarian granulosa
Cyp19	11848263	brain	ovary	placental
Cyp19	9199369	brain	placenta
Cypher	12499364	skeletal muscle
Cyr61	11810026	fibroblasts	serum
D AKAP1	10352013	liver	testis
D Omi	10995577	colon	kidney	thyroid
D/Lv3	1370689	spleen
D1 5	11880487	spinal cord
D2   Longer  	10719223	brain
D2 444	1826366	brain	pituitary
D2 receptor	1826366	brain	pituitary
D2 receptor	7984046	brain
D2 receptor	2138729	pituitary	retina
D2 receptor	1643194	fetal
D2 receptor	10719223	brain
D2 receptors	2137336	brain
D2 receptors	2405457	brain
D2L	1829147	brain
D2L	9930719	pituitary
D2LR	10103134	retina
D2S	1829147	brain
D2S	9930719	pituitary
D2a	9852955	liver
D2b	9852955	liver
D3 dopamine receptor	7916609	blood
D3 receptor	8333859	brain	forebrain
DA	11000475	embryonic	striatum
DA	7478242	brain	pituitary	striatum
DBA/2	3141798	liver	lymphoma	spleen
DBC2	12370419	breast cancer
DCAMKL1	10036192	adult brain	fetal
DCC	1991322	tumor
DCTN1	8856662	brain
DCTN1	9799602	muscle
DDC	1996093	placenta
DENN	8988362	fetal liver
DFR1	8112607	fibroblast
DGC	7849695	brain	muscle	skeletal muscle
DGKbeta	11719522	central nervous system	uterus
DHR	9621517	brain	neuroblastoma
DLC	2186500	leukocyte
DLGAP2	10854099	brain	testis
DLP1 37	10679301	brain
DM 20	7541901	glial cell
DM 20	1689377	brain
DM 20	8910382	central nervous system
DM kinase	1302022	brain	heart	testis
DM20	9379489	central nervous system
DM20	1280689	heart
DMD	10910213	brain
DMD	1301145	brain	muscle
DMD	10913331	brain
DMDL	2014247	brain	fetal muscle
DMRT1	12617837	genital	testis
DN alpha	1999352	blood	thymus
DN2	1999352	blood	thymus
DN7	1999352	blood	thymus
DNase	12036587	kidney	renal
DNaseI	11848263	brain	ovary	placental
DP1	1352290	tumor
DPD	7998974	brain
DQB1   0503	1644449	blood
DRG	9526064	ganglia	sympathetic ganglia
DSCR1	9325060	brain	fetal brain
DT diaphorase	8620484	colon
Dab1	12446734	brain
Dalpha4	11044730	fruit
Daudi	10901591	lymphoma
Delta1b	9144237	skin
Deltabeta3	11046130	thyroid
Dlx5	9763476	embryonic
Dmc1	8602360	germ
Dnmt1	11063128	muscle	skeletal muscle
Dnmt1	11942627	germ
Dnmt3b	12567489	embryo	embryonic	embryonic tissue
Dp140	9881954	kidney
Dp71	9370062	fetal
Dp71	10734266	brain
Dp71	8541829	brain	heart	kidney	liver	lung	muscle	testis
Dp71	10910213	brain
Dp71	10913331	brain
Dsc	8143788	epithelial cells	tumors
Dsg	8143788	epithelial cells	tumors
Dstpk61	9367848	myocardium
Dystrophin	2406613	glial
Dystrophin	8566960	brain	heart	skeletal muscle
E 155	10556483	intestine
E Tmod	11054557	heart	skeletal muscle	smooth muscle	stem
E protein	11412046	skeletal muscle
E1	8216329	brain	embryonic
E1	9075739	kidney	parathyroid
E1 4	12021172	brain
E16	2591321	embryo	embryonic
E17	11000475	embryonic	striatum
E17	9515740	embryonic
E17	9870258	embryonic
E19	11000475	embryonic	striatum
E1A	8625924	endometrium	placenta
E1B	2145444	molar	myeloma
E2	10709758	pituitary
E2	8216329	brain	embryonic
E2F	9244350	serum
E2F1	11532955	tumor
E3	11376109	embryonic	pituitary
E4	11376109	embryonic	pituitary
E47	11412046	skeletal muscle
E5	7926812	bone marrow
E5	1707880	blood
E6 * I/E7	1653501	cervical	invasive carcinoma
E6 E7	1653501	cervical	invasive carcinoma
E6 E7	7690739	cervical
E7	1707880	blood
E9	7608145	brain
E9	1707880	blood
EA	6302703	molar
EAAT2	11357955	central nervous system	cerebrospinal fluid	cortex	spinal cord
EAG	9524140	retina
EBP	8383699	aortic
EBV	6302703	molar
EC	7832792	embryonal carcinoma
EC	10605820	embryonal carcinoma
EC2	8917112	peripheral blood
ED	12868071	embryonic	retina
ED	8702559	aorta	articular cartilage	bone	liver	lymph node	skin
ED	3021206	liver
ED	10972305	corpora lutea	ovarian
ED A	2713373	liver	lung
ED A	1985699	lung
ED A	3375063	fibroblasts
ED A	2545440	hepatoma	liver
ED A	9184072	platelet
ED B	8481903	liver
ED I	10342840	ovarian
ED1	12018677	hair
ED1	2331521	blood	endothelial cells	plasma
EDA	11318979	liver
EDA	10026216	embryonic
EDA	10228951	muscle
EDB	12359774	embryonic	tumor
EDS	1802404	fibroblasts
EGF	8894692	epidermal
EGF	8581748	epidermal
EGF	9053319	epidermal
EGF	8349621	epidermal
EGF1	12553050	chondrosarcoma
EGF2	12553050	chondrosarcoma
EGFR/ERBB1	12582019	serum
EIF5A1	11161802	brain	colorectal adenocarcinoma	testis
EIIIA	12699090	embryo
EIIIA	10330455	embryonic	muscle
EIIIA	10623659	endothelial cells	fetal	hepatic	liver
EIIIA	8781771	retinal
EIIIA	7707041	embryonic	nerve	peripheral nervous system
EIIIA	10068206	embryonic
EIIIA	2591321	embryo	embryonic
EIIIA	9575879	lung
EIIIA	1535758	embryonic
EIIIA	8258516	cornea	corneal	epithelial
EIIIA	1618548	aorta	aortic
EIIIB	8997268	fetal	fetal lung	lung
EIIIB	9199345	liver
EIIIB	8634428	megakaryocytes
ELISA	11318979	liver
EMA	2202302	epithelial
ENO1	10802057	tumor
ENOD12	2482125	flowers
ENOD12	2297789	flowers
ENaC	9575806	lung
EP  NONE 	11264472	tail
EP1	11305694	brain	kidney	spinal cord	spleen
EP3	7945343	kidney
EP3	11305694	brain	kidney	spinal cord	spleen
EP3 receptor	8075855	heart	pancreas	small intestine
EP3 receptor	11305694	brain	kidney	spinal cord	spleen
EP3 receptor	8135830	kidney
EP3 receptor	9154343	tail
EPOR	9207443	leukemia cell
ER	10987818	brain
ER	9685228	breast	mammary	ovarian	uterine
ER	10385549	endometrial adenocarcinoma
ER	9699882	brain
ER	12560432	liver	tumor
ER	8219253	breast tumor	tumor
ER	11376109	embryonic	pituitary
ER	9100573	pituitary	pituitary adenomas
ER	10819506	breast	breast cancer	epithelium	tumor
ER	7893344	breast cancer
ER alpha	10381820	endometrium
ER alpha	11400682	tumor
ER alpha	9647203	stromal cells
ER alpha	9745446	pituitary
ER alpha	10342869	pituitary
ER beta	11870066	ovary
ER beta	9647203	stromal cells
ER beta	9745446	pituitary
ER46	12682286	endothelial cells
ERA 1	2906112	stem cell	teratocarcinoma
ERCC1	9852275	tumor
ERD5	11400682	tumor
ERG	11264867	articular chondrocytes	limb
ERM	10401006	tumor
ERalpha	11854517	aorta	uterus
ERalpha	9211940	lung tumor
ERalpha	11929836	brain	connective tissue	lung tumor	ovary	placenta
ERalpha	11196264	liver	ovary
ERalpha	9814476	tumor
ERalpha	11948539	brain	uterus
ERalpha	11731609	bone
ERalpha	11812086	endometrial adenocarcinoma
ERalpha	12515753	endothelial cells
ERbeta	12050238	testicular
ERbeta	11929836	brain	connective tissue	lung tumor	ovary	placenta
ERbeta	11230112	platelet
ERbeta	11959119	bone	breast	ovary	uterus
ERbeta	9814476	tumor
ERbeta	11162434	testis
ERbeta1	12414901	endometrium
ES	11875278	retinal
ES	8131264	brain	central nervous system	embryonic
ESS	11070091	brain
ETA receptor	9284755	placenta	vascular smooth muscle
ETB	8371713	brain
ETB SVR	8810293	placental
ETO	7541640	hematopoietic
EWS	7524604	tumor
EYA2	12039049	eye	neuroblastoma
Ea	11613364	liver
Eb	11613364	liver
Ebk/MDK1	9368721	brain	embryonic
Ecm1	7608209	cartilage	embryonic	skin	tail
Edg 2	10384882	brain	tail
Ehk 1	7504232	brain
Elf3	12407165	heart	kidney	liver	lung	retina
Emb	8463278	testis
Epidermal growth factor	8625910	bone	breast	epidermal	kidney	lung
Epiplakin	12791695	epithelial
EpoR	9209419	erythroid cells	erythroleukemia
EpoR	11000476	brain	erythroid cells
EpoR	9029168	bone marrow	erythroid	erythroleukemia	hematopoietic	spleen
Estrogen receptor	9685228	breast	mammary	ovarian	uterine
Estrogen receptor	7916651	breast cancer
Evi 1	2115646	carcinoma cell line	endometrial
Exip	11866441	renal	tumor
F  NONE  gamma	10821853	heart	skeletal muscle
F actin	7593286	fibroblast	skeletal muscle
F1gamma	9792820	muscle
FAK	10794722	brain
FGF	9013630	epithelial	fibroblast	mesenchymal
FGF	11914524	fibroblast	inner ear
FGF	11457455	fibroblast
FGF	11170144	fibroblast	prostate cancer
FGF	1379591	fibroblast
FGF	8393815	fibroblast
FGF	9070494	epithelial cells
FGF	1309595	fibroblast
FGF 1	7533902	fibroblast	serum	vascular smooth muscle
FGF 1	11690635	fibroblast
FGF 2	9892202	fibroblast
FGF 2	9887002	small intestine
FGF 2	9630544	fibroblast
FGF 2	7585554	hepatoma	tumor
FGF 2	9054425	fibroblast
FGF 2	11573950	embryonic	fibroblast	limb	placenta
FGF 2	9858574	cap
FGF 5	11440818	sciatic nerve	skeletal muscle	spinal cord
FGF 5	8611621	embryo
FGF R	8205724	embryonal carcinoma	embryonic	fibroblast	stem
FGF R2	10982855	fibroblast
FGF R2	9444954	fibroblast	prostate cancer
FGF receptor	10381577	fibroblasts
FGF receptor 2	1379725	epidermis
FGF receptor 3	9926853	hair
FGF receptor 4	10631118	epithelial cells
FGF receptor 4	8024705	epithelial cells
FGF1	2882428	fibroblast
FGF1	10849427	fibroblast	kidney
FGF10	10571249	limb	limb bud	mesoderm
FGF14	10640713	fibroblast
FGF17	10381577	fibroblasts
FGF8	8891346	carcinoma cell line	fibroblast
FGF8	10571249	limb	limb bud	mesoderm
FGFR	10381577	fibroblasts
FGFR	7495869	epithelial cells	fibroblast
FGFR	9029713	fibroblast
FGFR 1	8381605	fibroblast	kidney	renal
FGFR 1	8290551	fetal
FGFR 1	9927039	fibroblast
FGFR 1	7802632	fibroblast
FGFR 1	8382532	tumor
FGFR 1	8026621	embryo	fibroblast
FGFR 2	12692135	epithelial
FGFR 2	12565793	epithelial cells	mesenchymal
FGFR1	9664689	mesenchyme
FGFR1	12135917	mesenchymal
FGFR1	8582274	fibroblast	mesenchymal
FGFR1	9186860	cortex
FGFR1alpha	10191046	fibroblast
FGFR2	1400433	fibroblast
FGFR2	11522825	fibroblast
FGFR2	9811566	fibroblast
FGFR2	8528214	bones	epithelia
FGFR2c	9018118	fibroblast
FGFR3	10945607	colorectal	colorectal cancer
FGFR3	9032024	fibroblast
FGFR3	11906172	osteosarcoma
FGFR4	10791918	tail
FGFRs	12379240	spinal cord	tail
FHIT	9187130	epithelium	lung	trachea	tumor
FHIT	10375597	lung cancer
FHIT	10848880	thyroid
FHIT	11642547	adenocarcinomas
FHIT	9583683	prostate	tumor
FHIT	9885976	lung
FHL1	11060458	skeletal muscle
FL	8896402	fetal
FLI 1	7524604	tumor
FLP1	8977243	fetal liver
FMR 1	8358432	brain
FMR1	8844058	fetal brain
FN	8997268	fetal	fetal lung	lung
FN	1668673	hepatocytes
FN	12699090	embryo
FN	8691136	medulla
FN	10026216	embryonic
FN	11012224	megakaryocytes
FN	9596997	fetal
FN	12429384	medulla
FN	1730390	embryonic	liver
FN	12359774	embryonic	tumor
FN	8163649	hematopoietic
FN	10068206	embryonic
FN	11352844	kidney	plasma
FN	2591321	embryo	embryonic
FN	8634428	megakaryocytes
FN	1358897	connective tissue	plasma
FN	6462919	liver
FN III	7532367	fetal	lung
FP	8995377	corpus luteum
FP	11264472	tail
FP	11437363	tail
FPGS	9038166	liver
FPGS	11309345	hematopoietic	leukemia
FPR1	8224916	blood	monocytes	neutrophils
FRAs	9185531	brain
FREK	8162862	embryonic	fibroblast
FRNK	10454559	lung
FSC	1376992	arterial	fat	fibroblasts	liver	skin	smooth muscle
FSH receptor	8373519	testes	testis
FSH receptor	11872202	serum	testis
FSH receptor	9343310	follicle	testicular
FSH receptor	9397953	ovaries	ovary
FSH receptor	11539857	ovaries	ovary
FSH receptor	9134498	testicular	testis
FSHR	11063655	ovary
FTC	10848880	thyroid
FUT3	7650030	colon	kidney	liver
FUT6	7650030	colon	kidney	liver
FYN	2681803	brain
Fas	8254781	myocardium
Fas	9367848	myocardium
Fas	9822274	myelomas	plasma
Fas	8648105	transfected cell	tumor
Fas antigen	7507668	liver
Fc alpha	12560105	myeloid
Fc alpha receptor	8575829	myeloid	neutrophils
Fc alpha receptor	8666819	blood	monocytes
Fc gamma	8398981	serum
Fc gamma	7577649	monocytes	neutrophils
Fc receptor	8917112	peripheral blood
Fc receptor	12560105	myeloid
Fgf8	10381577	fibroblasts
Fgf8	8582274	fibroblast	mesenchymal
Fibronectin	10026216	embryonic
Fibronectin	8603829	retina
Fibronectin	9344538	mesenchymal
Fibronectin	12127832	articular cartilage	cartilage
Fibronectin	9707342	articular cartilage	articular chondrocytes
Fibulin 1	9393974	plasma
Flambda 1	8678981	fetal liver
Fn	2331521	blood	endothelial cells	plasma
FosB	9185531	brain
FosB	10973317	osteoblast
FynB	7693454	brain	lymphocytes
FynT	7693454	brain	lymphocytes
G  s  alpha	11595761	brain
G CSF	9270003	granulocyte
G CSF R	8246993	myeloid	tail
G alpha	8272874	pituitary
G protein	2509463	ovaries
G utrophin	7731967	brain
G11alpha	8609892	embryonic kidney
G6PD	8477794	erythroid
GABA	10711811	brain	retina
GABA   B   R1	11311980	brain	hippocampus
GABA   B   R1	11008066	brain
GABA   B   R1f	11266272	hippocampus
GABA   B   receptor	11266272	hippocampus
GABA  B  R1	10440706	brain
GABAA receptor	9472396	brain
GABAA receptor	8756411	cerebellar	pituitary
GABAA receptor beta	9472396	brain
GABAB	12503620	retina
GABAB R1b	10103070	brain
GABABR1	9875211	cerebellum
GABABR1	10660879	brain
GABArho1 receptor	10711811	brain	retina
GABRD	12119096	brain
GAD	11875278	retinal
GAD	8131264	brain	central nervous system	embryonic
GAD25	11008167	embryonic
GAD44	11008167	embryonic
GAD67	7496036	embryonic lens
GAD67	10671565	adrenal cortex	brain	testis
GAD67	9777629	embryo
GAD67	11008167	embryonic
GAG alpha	7806529	glioma
GAP	8336731	brain	testes
GAPDH	9473630	hypothalamus
GATA 1	9514155	erythroid
GATA 1	9070267	hematopoietic	testis
GB1a	10103070	brain
GB1b	10103070	brain
GBP	7498538	brain	fat body	nerve cord
GC	9211940	lung tumor
GCL	9763472	optic nerve	retinal	retinal ganglion
GCNF/RTR	9547515	testis
GCPII	11092759	intestine
GDNF	11072069	glial cell
GDNF	12450220	colon	gut	small intestine
GDNF receptor	9592044	brain
GDNF633	7895811	muscle	skeletal muscle
GEF	9799604	brain
GFAP	6585825	brain
GFAP	10336251	brain
GFAP	10344602	glial
GFAT1	11587069	skeletal muscle
GFAT1	11679416	muscle
GFLs	12091387	glial cell
GFP	12526022	brain
GFP	11376109	embryonic	pituitary
GFRA4	11116144	thyroid gland
GFRalpha 2	12829325	brain
GGT	9546364	liver
GGT	2563599	liver
GGT	7910821	liver
GH	9475179	thyroid
GH	9920101	pituitary
GH	2791983	plasma
GH	7789316	liver	placenta
GH	8735586	placental
GH	3662415	pituitary	placental
GH	9373455	lymphoid
GH	2460050	placenta	placental	serum
GH	9820620	testicular
GH	10890176	pituitary
GH	10411306	mammary	pituitary
GH BP	7880440	liver
GH R	7880440	liver
GH receptor	8886595	corpus luteum	endometrium	liver	stromal cells	trophoblast
GH receptor/binding protein	11018762	adipose tissue	liver
GH/PL	11000526	testicular
GH3	10709758	pituitary
GHF 1 / PIT 1	7721104	pituitary
GHR	2288635	liver
GHR	7720664	fetal liver
GHR	8246938	liver
GHR	12431808	mammary	mammary cancer	tail
GHR	9058373	choroid plexus	liver
GHR	8360189	liver	placental
GHR	10465263	liver
GHR/BP	11018762	adipose tissue	liver
GHRH	7895659	germ	testicular
GHRH	9231771	hypothalamus	placenta
GHRH	12220726	bone
GHRH	11773624	fibroblasts
GHRH	12602901	breast cancer
GHRH	12126741	prostate
GHRH	12364462	pituitary	prostate cancer
GHRH	1537276	ovary
GHRH receptor	10465288	pituitary	pituitary tumor
GIRK1	11345517	atria	brain
GIRK2	8573147	brain
GIRK2	11883954	tail
GIV	8380084	leukemia
GKAP	9221901	brain
GL50	11390480	lymphoid
GLAST 1	11086157	bone	brain
GLCs	7916968	liver	monocytes
GLP 1	7776976	intestinal	intestine	pancreas	pancreatic
GLT 1	11992519	retina
GLT 1	9373176	brain	liver
GLT 1B	12728193	glial
GLT1	11784699	brain
GLUT4	7720644	adipose	cardiac	skeletal muscle
GLUT5	12031501	germ	kidney	small intestine	testis
GLYT2	9509996	brain
GM CSF R alpha	8086503	blood
GN 2alpha	9346895	liver
GP	7682812	tumor
GPHe	9207475	erythrocyte
GPIIIa	10970785	platelet
GPIIb	1932748	megakaryocytes	platelet
GPIb beta	8200976	endothelial
GPIbbeta	10873671	platelet
GPx 4	12819198	sperm	testis
GRB10	10861285	fetal	skeletal muscle
GRDelta	11169591	lung cancer
GRF	11500243	pituitary
GRM7	12052533	brain	retina
GRP	2840564	brain	fetal lung	stomach
GRSP1	11445584	brain	lung
GS	12895277	brain	kidney
GSK 3alpha	12048112	brain	testis
GT1	9658396	pituitary
GTPase	9177482	kidney
Galphao2	9990023	brain
Galphaq	12040057	embryonic
Gamma aminobutyrate	10711811	brain	retina
Gas7	10552931	brain
Gata1	10430179	erythroid	testis
GenBank	9589372	brain
Glra3	9677400	fetal brain
GluR1	8463842	optic nerve
GluR1	7675213	motor neuron
GluR1 flip	11295247	spinal cord
GluR2	10216219	brain	tail
GluR4	8987736	cerebellar
GnRH	9762908	brain
GnRH	9139717	brain	hypothalamus
GnRH	12766328	hypothalamic
GnRH R	10871643	germ	ovary	pituitary	testis
GnRH receptor	9259321	plasma
GnRH receptor	8793112	pituitary
Go alpha like	2509463	ovaries
GoA alpha	1697681	brain	testis
Golli MBP	7504278	fetal spinal cord	fetal thymus	macrophage	spleen
Grb	9710451	esophageal carcinoma
Grb10	7731717	fibroblasts
Grg1	12359720	intestine
Groucho	12359720	intestine
Gs alpha	1533612	brain astrocytes
Gs alpha	1698144	adipose
Gtl2	9626496	embryonic
Gyk	8884278	brain
H 2Dd	3141798	liver	lymphoma	spleen
H protein	8771790	leaves
H3 receptor	11284713	thalamus
HA	10757121	lymphoma
HAAP alpha	1304913	adipocyte
HAND	12450220	colon	gut	small intestine
HBP	8192848	ovarian
HCC	12560432	liver	tumor
HCC	7834616	liver	peritumoral
HCCs	11642408	liver
HE1	8096831	epididymis
HE4	8096831	epididymis
HE4	11965550	ovarian cancer	ovarian tumor	serum	tumor
HEK	11111833	embryonic kidney
HEK293	12812253	cerebellum
HEMCAM	8484718	tail
HER 2	10479501	carcinoma cell line	ovarian	ovarian cancer	ovarian carcinoma
HGF	7683700	liver
HGF/SF	8798721	keratinocytes
HGK	12612079	tumor
HGpMz	8444872	reticulocytes
HIC 1	11073960	tumor
HIF 1alpha	11029639	brain
HIF 1alpha	9210478	fibroblast	hepatoma
HIT	2120235	brain	heart	tumor
HK1 S protein	9508088	spermatogenic	tail
HKI	10978502	blood
HLA	1374363	lymphoid
HLA DQB	1644449	blood
HLA G	9536431	trophoblast
HLA G	8183892	lymphocytes
HLA G	7558941	peripheral blood
HLA G	1570318	eye	placental
HLA G	12073145	placenta
HLA G	10779586	trophoblast
HLA G	10479054	melanoma
HLA G	7558942	blood	peripheral blood	umbilical cord blood
HLA class I antigens	3276619	serum
HMG	2505228	lymphocytes	placenta
HNF 3 beta	8155584	embryonic
HNF1	7900999	fetal	intestine	kidney	liver
HNF4alpha	11731232	liver
HPFK M	2140567	fibroblast	muscle
HPO1	12036517	retina
HPO4	12036517	retina
HPTP	8524829	brain
HPV 16	7690739	cervical
HPV16 containing	1653501	cervical	invasive carcinoma
HRP1	9864197	erythrocyte
HRS	9199345	liver
HS	11848263	brain	ovary	placental
HSCs	9453497	hepatic stellate cells	liver
HSF2	7565677	testis
HSLtes	10092610	adipocyte	testicular	testis-specific
HSV	12009782	venom
HSV 1	8088824	cardiac	fetal heart	heart
HTEX4	9553157	testis
HUVECs	9021924	adherent
Half pint	11931754	ovary
HemT	10231568	testis
Hippostasin	12736044	brain	prostate
Hippostasin	12539228	prostate
HmGluR1 beta	9076744	brain
HmGluR8	10216218	fetal brain
Hox  3.3	8886595	corpus luteum	endometrium	liver	stromal cells	trophoblast
Hox 2.2	8469104	fetal skin
Hox 2.2	8097172	fetal skin
I  NONE 	12482864	cartilage-specific
I 10	9707342	articular cartilage	articular chondrocytes
I 432	12824056	brain	frontal cortex
I 457	12824056	brain	frontal cortex
I 501	12824056	brain	frontal cortex
I B	8086341	hematopoietic
I POU	8986770	embryonic
I31	1332771	plasma
I80	7496036	embryonic lens
IA 2beta	9714834	brain
IAP	9592107	hippocampus
IAP	8922469	melanoma
IAP	8996237	plasma
IBE1	7720641	hepatic
ICAM 1	12407184	spleen
ICH 1	12122051	brain
ICOS	11390480	lymphoid
IE	9089398	erythroid	testis
IFN alpha receptor	8307198	myeloma
IFN gamma	11435314	myeloid	neutrophils
IFNAR	8307198	myeloma
IGF 1	10386770	bone	liver	muscle
IGF I	9607803	fetal testis
IGF I	1717138	ovarian cancer
IGF I	8404686	macrophage
IGF I	7720641	hepatic
IGF I	1659518	liver
IGF I	10992162	chondrocytes	growth plate
IGF I	7916968	liver	monocytes
IGF I	2737167	ovarian
IGF I	7664680	fetal
IGF I	2262077	intestine	liver	small intestine
IGF I	1725270	endometrial
IGF I	10076192	growth plate
IGF I	7654603	liver	retinal
IGF I	8466647	fetal
IGF I	10465263	liver
IGF I	7683374	liver
IGF I receptor	1659518	liver
IGF II	2450353	placenta
IGF II	2174934	fetal liver	liver cancer
IGF II	7678219	choroid plexus	liver
IGF II	10229198	breast cancer
IGF II	3503697	fetal
IGF II	7688631	fetal liver
IGF II	2804363	fetal liver
IGFBP 2	1725270	endometrial
IKKalpha	10733566	brain	lymphocytes
IL 1 beta	7544739	fibroblasts	marrow
IL 15	9838089	microglia
IL 15	8668345	lung cancer
IL 15	8977197	lymphocyte
IL 15	9841656	microglia
IL 18	11086064	adrenal gland	duodenum	spleen
IL 1alpha	12270120	testicular
IL 1ra	1385987	epithelial cells
IL 2	7559633	breast	epithelial cancer	epithelial cells	hematopoietic
IL 2 receptor	7559633	breast	epithelial cancer	epithelial cells	hematopoietic
IL 4	9038717	placental
IL 4	8543791	thymus
IL 4	9973539	monocytes
IL 4 treated	9021924	adherent
IL 5	11811788	brain
IL 6	10482009	epidermal	keratinocytes
IL 6	9508373	melanoma
IL4	11378582	lymphoma
ILF3	11167023	melanoma
ING1	11118440	tumor
INK4a	8521522	fibroblasts
INK4a	11337265	tumor
INSL 3	12684664	thyroid carcinoma
IP  NONE  R1	11918973	brain	brain stem	cerebellum	hypothalamus	medulla
IP3Rs	8389956	brain
IR	10229198	breast cancer
IRF 1	9508373	melanoma
IRS 1	7763251	skeletal muscle
IRS 1	8621382	brain
IRSp53	10460236	brain
IS1	9478008	lens
IS2	9478008	lens
ISH	8787671	brain
ISH	9842970	prostate
ITSN	9799604	brain
IV	1893997	brain
IV	9593722	blood	megakaryocytes	platelet
IV	1597473	liver
IV	7711938	brain
IV	10222253	bone	macrophage
IV	9075739	kidney	parathyroid
IX	1690886	embryonic	fetal
Ialpha	10860582	neural cell
Ib  beta 	9022087	platelet
Id1	8106493	cardiac muscle
Id2	8106493	cardiac muscle
Ig domain 3	7495869	epithelial cells	fibroblast
Ig domain 5	12407184	spleen
Ig3L	8702734	mesenchyme
Ig3S	8702734	mesenchyme
IgA	8917112	peripheral blood
IgA	12560105	myeloid
IgE	7995941	blood
IgE	8631944	myeloma
IgE	2522441	leukemia
IgG	8398981	serum
IgV	8996237	plasma
Ikaros	12626565	lymphoid
Ikaros	12937159	pituitary
Ikaros	7935426	lymphoid
ImEx2b	12225892	blood
Integrin alpha7beta1	12213731	skeletal muscle
Ipw	9601023	brain
Isk	7943198	cardiac tissue	kidney
J kappa 1	2109186	germ
JAK3	9546432	tumor
JAK3	7559633	breast	epithelial cancer	epithelial cells	hematopoietic
JEG 3	8649365	trophoblast
JEG 3	10082426	trophoblast
JER47	2265829	intestinal
JER57	2265829	intestinal
JH	8473505	fetal
JIP 1	10098834	brain	kidney
K   D  	12531526	brain	cerebellum	cerebral cortex	hippocampus
K   V   3.4 c	11245975	brain	muscle	skeletal muscle
K  V  3.4	11245975	brain	muscle	skeletal muscle
K  channel	2023941	central nervous system
K  channel	1432046	adult brain	embryonic
K ,4	2023941	central nervous system
K SAM	9271388	epithelial cells	fibroblast
K SAM	12692135	epithelial
K SAM	8668531	fibroblast
K sam	1400433	fibroblast
KATO III	10493952	colonic mucosa	gastric cancer
KCNQ1	12690036	portal vein
KCNQ2	11230508	cervical ganglia
KCNQ2	11160379	brain	fetal brain	neuroblastoma	tail
KCa channel alpha subunit	10414307	hair
KCa channels	9390519	basilar papilla
KET	10469295	tumor
KGF	8275490	carcinoma
KGF receptor	11095249	fibroblast
KGF receptor	9811566	fibroblast
KGF receptor	12122441	fibroblast
KGF receptor	9070494	epithelial cells
KGF receptor	12565793	epithelial cells	mesenchymal
KGFR	11095249	fibroblast
KGFR	12122441	fibroblast
KGFR	8393815	fibroblast
KGFR	9070494	epithelial cells
KGFR	8528214	bones	epithelia
KGFR	12565793	epithelial cells	mesenchymal
KLK13	11848466	testicular	testis
KLK15	11010966	adrenal	colon	kidney	prostate	testis	thyroid gland
KLK8	11309326	ovarian cancer
KO	11854517	aorta	uterus
KOR	9846819	brain
KOR 3	9755860	brain
KRC	9601941	brain	thymus
KSPG25	9346963	ocular
Klemme	11191082	epididymis
Kv3 .1 alpha	1432046	adult brain	embryonic
Kv3 .3	8301351	cerebellum
Kv4 .3	11270617	brain
L CA	2523868	leucocyte
L CA	12870756	leukocyte
L MAG	1696616	brain
L1210	9284560	erythroleukemia	liver
L1cs	1894011	neural cell
L3T4	2823269	brain
LAR PTP2	7943253	brain	lung
LAR protein	7844155	astrocytes
LC	9166413	lymph nodes
LC17gi	9987168	aortic	smooth muscle
LCA	2524382	leukocyte
LCA	10524206	leucocyte
LCA1	10394952	roots
LEDGF	11512661	lens
LEF 1	10756202	lymphocytes
LH beta	7540543	pituitary	testis
LH receptor	10611074	ovarian
LH receptor	9712319	corpora lutea	corpus luteum
LH receptor	1311247	ovary
LH receptor	12611607	oocyte
LH receptor	9179297	epithelial cells	mammary
LH receptor	10611075	ovary
LH/CG receptor	1353463	ovarian
LH/hCG	11894118	breast	epithelial cells
LHR	1311247	ovary
LHR	10195698	ovary
LHR	8070344	testes
LHR	11063655	ovary
LHR	1343971	ovary
LIF	10202003	embryonal carcinoma	fibroblasts	stem
LIF	7916188	meningioma
LIF	10366419	germ cell tumor
LIF R	9396734	liver
LIMK2	9705845	testis
LM MP	9815045	muscle	small intestine
LMNA	10080180	lamina
LMP	2479554	epithelial cells
LMX1B	10425280	fetal kidney
LN	11196687	lymph node	spleen	thymus
LNCaP	12804598	prostate cancer
LNCaP	12126741	prostate
LNCaP	12527192	testis
LNCaP	12036598	breast cancer	carcinoma	prostate
LPAM 1	9162097	leukocyte
LRAT	12201819	intestine	liver	testis
LRRFIP1	10366446	heart	skeletal muscle
LTBP	11318979	liver
LTBP	9453497	hepatic stellate cells	liver
LTBP 1	9620332	liver
LUCA 15	12581154	bone marrow
LVM	12107066	muscle
Laf4	12079280	central nervous system
Lck	8426478	hematopoietic
Leptin receptor	10849209	brain	placenta
LjNOD70	9687069	nodules
Luzio	8449252	erythrocytes
Ly 5	2144259	leucocyte
Ly 5	3037546	hematopoietic
Ly47	2120068	lymphoma
LyF 1	7935426	lymphoid
Lyt 2	3487583	tail
M CSF	2787329	macrophage
M CSF	3071332	macrophage
M CSF	9535794	macrophage
M current	11230508	cervical ganglia
MADH2	9503010	placenta
MADS	7610044	endosperm	leaf
MAG	12526022	brain
MAG	1589581	brain
MAGP 2	9792630	placenta
MAP kinase	7763251	skeletal muscle
MAP1B	9481619	brain
MAP2	3143928	brain
MAP2	8924511	testis
MAP2	10336255	brain
MAP2	2423532	brain
MAP2a	8537643	brain
MAP4	1487151	muscle
MARK3	11326310	liver
MASP	10330290	liver
MASP 2	10092804	plasma
MAdCAM 1	9162097	leukocyte
MAdCAM 1	8989586	brain
MAp19	10092804	plasma
MBP	9216987	central nervous system
MCAO	7589336	cortex	hippocampus
MCF 7	10385549	endometrial adenocarcinoma
MCF7	8499331	breast cancer	meningioma tissue
MCR1	9278336	lymphocytes
MDEG1 channel	9368048	brain
MDM2	10188733	bladder	breast	ovarian	tumor
MDM2	11107050	breast cancer	lymph node	tumor
MDM2	11494046	bone
MDR1	10498249	hematopoietic
MEF2	8269842	myoblasts
MELP	9627116	melanoma
MELREO	9627116	melanoma
MFB	11318979	liver
MHC	2071673	muscle
MHC200	7767878	head	smooth muscle
MHCs	9688613	muscle	smooth muscle
MHCs	7767878	head	smooth muscle
MICA	12466900	peripheral blood
MICB	12466900	peripheral blood
MJD	11450850	brain	caudate	retina	testis
MK	11012224	megakaryocytes
MLR	8452943	round spermatid	testes
MLV	12970198	leukemia
MLg alpha	7536694	lung
MMP	11751414	tumor
MMTV	3019005	spleen
MP26	2120146	fiber
MR	8404687	hippocampus
MR 4	9678540	blood
MRI	12111950	brain
MSD	1728590	muscle	neural cell
MSD1	2598815	skeletal muscle
MSD1b	2542126	brain	muscle	neural cell	skeletal muscle
MSE2	9671461	embryonic	fibroblast	muscle	striated muscle
MSE4	9671461	embryonic	fibroblast	muscle	striated muscle
MST3	10644707	brain
MT3 MMP	9092507	fetal brain
MT4 MMP	10471807	colorectal cancer
MTAg	2159146	tumor
MTC	8208368	medullary thyroid carcinoma	thyroid
MTC	7691931	thyroid
MTCP1	9315101	tumor
MTG8	7919324	leukemia	myeloid
MTH1	9211940	lung tumor
MUC1	11606095	cervical carcinoma
MUC1	9180140	epithelial
MUC1	10197628	breast
MUC1	12529261	tail
MUC1	12115565	ovarian cancer
MUC1	1544712	breast tumor	ovarian
MUC1	12581019	prostate	prostate cancer
MUC1	12845632	thyroid
MUCI	12462382	breast cancer
MW	8233802	muscle
MYPT1	10711706	smooth muscle
MYPT1	12509424	aorta	gizzard	smooth muscle
MafG	11583919	brain
Mal	10502033	pollen
Mas AT like	11179820	brain	ganglion	nerve cord
MasPROT	12530206	hindgut
Matrigel	7512897	epithelial	uterine
McLaughlin	1835461	brain
Meig1	9950214	germ cell	testis
Meis2	9335581	brain	genital
Mep	8761299	brain	thymocytes
Mer151	10401006	tumor
Metabotropic glutamate receptors	9263583	brain
Mhc	9335608	muscle
Mint 1	12040031	brain
Miyoshi	9799602	muscle
Motif I	7929842	erythroid
Mr 66,000	1351876	blood
Mrf1	12095697	brain	heart	spleen	testis
Muc10 glycoprotein	11389866	embryonic	submandibular gland
Multiple protein	1711045	endothelial	vascular
Myc	8286200	glioma
Myelin associated glycoprotein	12526022	brain
Myelin proteolipid protein	8910382	central nervous system
N CAM	2598815	skeletal muscle
N CAM	9535795	neural cell
N CAM	2687885	embryonic
N CAM	11743735	neural cell
N CAM	3025862	neural cell
N CAM	2542126	brain	muscle	neural cell	skeletal muscle
N CAM	3200847	brain	neural cell
N CAM	3734870	embryonic brain
N CAM	3203385	brain	muscle
N CAM	3001098	neural cell
N channel	9010213	sympathetic ganglia
N methyl D aspartate	1409641	midbrain
N methyl D aspartate receptor subunit 1	7898666	spinal cord
N methyl D aspartate receptor subunits	7898666	spinal cord
N2A	1544466	neuroblastoma
N2A	10625306	cardiac
N2B	11112991	cardiac	heart
NAALADase/PSMA	9694964	brain	prostate
NACA8	8659821	heart
NACP	7802671	fetal brain
NACP/synuclein	7601450	lymphocytes
NCAM	8792212	neural cell
NCAM	1688222	neural cell	tumor
NCAM	8901203	neural cell
NCAM	1328243	neural cell
NCAM	8510495	brain	neural cell
NCAM	1996115	brain	heart	neural cell
NCAM	1891065	brain	neural cell
NCAM	2721486	brain	neural cell
NCAM	1421527	embryo	skeletal muscle
NCAM	1718595	lung cancer	neural cell
NCAM	8350393	neural cell
NCAM	1481729	brain
NCAM	7815468	neural cell
NCAM	3684567	neural cell
NCAM	2454455	neural cell
NCAM	1728590	muscle	neural cell
NCKX	12037007	cone
NCNF	9493564	testis
NCX	9168924	cochlea
NCX	9142850	brain	heart	skeletal muscle
NCX1	9458871	brain	cardiac	heart	kidney	muscle
NCX1	10409212	brain	heart	kidney
NCX1	9634549	astrocytes
NCX1	9406945	cerebellum	hippocampus
NCX1	11544089	embryo
NCX1	10539974	brain	kidney
NCX1 .12	9530817	atria	cardiac	embryonic	heart	ventricles
NCX3	9406945	cerebellum	hippocampus
NDP kinase	10225434	retinal
NEP2	11964170	ovary
NEPII	10814502	brain	pituitary	testis
NF E2	10744751	hematopoietic
NF L	9037314	tumor
NF kappa B	1566083	hematopoietic
NF kappa B	8036023	fibroblasts
NF1	7633452	brain	central nervous system
NF1	9573390	mammary
NF1	9926941	gastric cancer	stomach mucosa	tumor
NF1	1457041	neuroblastoma
NF1	9972819	vascular	vascular smooth muscle
NF1	8830850	central nervous system
NF1 GRD	1388685	brain
NF2	9022813	mesothelioma
NF2	10401006	tumor
NF2	8069298	tumor
NFTs	2779559	glial
NGC	10617623	brain
NGF	9188458	epidermal	nerve
NGF	10440874	prostate	stromal cells
NGF	7814416	brain
NGF	1589581	brain
NGF	1655773	nerve
NGF/TNF	7590349	thymocytes
NGFR	1781249	embryo	epithelial	inner ear	mesenchymal
NGK2	2023941	central nervous system
NH2	7611454	kidney
NHE	12765964	reticulocytes
NIPP 1beta	10103062	thymus
NK 1	9473630	hypothalamus
NKCC2	10617769	kidney
NKG2 A	11261935	decidua
NKH 1	1718595	lung cancer	neural cell
NMDA	11042343	cerebellum	cortex
NMDA	1386026	brain
NMDA	10210672	brain
NMDA	8255182	brain	tail
NMDA receptor	9482789	brain	tail
NMDA receptor	8182465	brain
NMDA receptor	9651202	brain
NMDA receptor	9672385	brain
NMDA receptor	10619662	cerebellar
NMDA receptor	8845957	hippocampus
NMDA receptor	1352681	forebrain
NMDA receptor	10479681	fibroblasts
NMDA receptor	12697263	brain
NMDA receptor	8255182	brain	tail
NMDAR1	9600197	brain
NMDAR1	10762714	temporal lobe
NMDAR1	1409641	midbrain
NMDAR1	7582097	spinal cord
NMDAR1	9667007	retina
NMDAR1	7494468	brain
NMDAR1	11723445	visual cortex
NMDAR1	7622053	brain
NMDAR1	8025248	brain
NMDAR1	9667424	retina
NMDAR1	8515871	ganglia
NMDAR1	9749712	hippocampus
NMDAR1	8883939	hippocampus
NOS1	9705156	kidney
NPC	9060630	nasopharyngeal carcinoma
NQO1	7780966	tumor
NR	1620546	embryonic	neuroretina
NR1	12868071	embryonic	retina
NR1	10529475	hippocampus
NR1	11158251	spinal cord
NR1	9482789	brain	tail
NR1	11042343	cerebellum	cortex
NR1	9763472	optic nerve	retinal	retinal ganglion
NR1	9651202	brain
NR1	7916045	brain
NR1	9878886	central nervous system
NR1	7830045	brain
NR1	7569904	plasma
NR1	10619662	cerebellar
NR1	8845957	hippocampus
NR1	11387318	fetal
NR1	10479681	fibroblasts
NR1 1	9749712	hippocampus
NR1 C1	8725343	hippocampus	visual cortex
NR14	9749712	hippocampus
NR1a	1409641	midbrain
NR1s	10210672	brain
NR2	9878886	central nervous system
NR2	7830045	brain
NR2B	7916045	brain
NR3A	11880201	brain
NRG	9030624	nerve
NSP	9582421	brain	testis
NT 3	8060621	brain	embryonic
NTPase	7508630	lamina	liver
NTR	12429046	adipocyte	adipose tissue
NY LU 12	9500467	serum
Na      Ca2  exchanger	8659821	heart
Na  / Ca2  exchanger	8779864	renal
Na  channel	11834499	heart
Na,K ATPase	11112438	kidney
Na,K ATPase	12763859	kidney
NaCh6/Scn8a / rPN4	9603190	root
Nas	7479931	brain
Neuroendocrine Specific Protein Like 1	10672514	brain	skeletal muscle
Nktr	9070924	bone marrow
Nogo	11891768	brain	central nervous system
Nogo B	11494121	central nervous system
Notch1	12807718	leukemia
Nova 1	12124753	spinal cord
Npt2	11704500	osteoclast	renal
Nrf1	10656923	lung	skeletal muscle	testis
Nspl1	10672514	brain	skeletal muscle
Numb	10551880	kidney	plasma
Nurr1	10216262	brain	fetal brain
OB R	10849209	brain	placenta
OB R	10071762	brain
OB R	9814492	hypothalamus
OB R	9449235	adipose
OB R	12137750	hypothalamus
OB R	9359467	brain
OB receptor	10071762	brain
OBR	11214857	hypothalamus
OFQ/N	12225892	blood
OFQR	11290428	brain
OPN	7837791	glioma cell
ORF 2	12697331	brain	liver	pancreas
ORF6/7	8519695	mammary tumor
ORL1	10374928	ganglia
OS	8640673	breast carcinoma	endothelial	lymph node	tumor
OT	8384006	hypothalamic	placental	uterine
Ob R	9192681	brain
Ob R	8781567	hypothalamus
Ob R	11911940	testicular
Ob R	9702077	hypothalamus
Ob R	8782827	hypothalamus
Ob Rb	8674530	brain	hypothalamus
Oestrogen receptor	2765114	ovaries
Op202	9541245	placental	tooth
Op57	9541245	placental	tooth
Osf2	11484122	bones
P  I 	8601644	lung
P19	11146121	brain	embryonal carcinoma
P19	7648261	embryonal carcinoma	glial
P19	10605820	embryonal carcinoma
P2X	9511769	stomach
P2X  NONE 	10918085	bladder
P2X  NONE  receptor	10712475	cochlea
P2X  NONE  receptor	10570044	pancreas
P2X1	11269775	ganglia
P2X2	10505627	hair
P2X2	11269775	ganglia
P2X2   e  	9872146	ganglia
P2X2 receptor	9872146	ganglia
P2X2 receptor	11111847	vas deferens
P2X2R	9658396	pituitary
P3A	8441631	muscle	skeletal muscle
P4502B2	9454063	liver
P450arom	11822822	epididymis	testis
P450arom	9472926	brain
P450arom	11026568	ovarian
P450arom	9365218	adrenal	ovarian	placenta	placental	testes
P450c21	7686164	adrenal cortex
P450c21	1644806	adrenal
P450e	2323573	liver
P45Oarom	9687153	germ
PAC1	12225867	trigeminal ganglion
PAC1	10562300	intestinal
PAC1 R	12072402	pituitary
PAC1 R	11440308	brain
PAC1 receptor	12225867	trigeminal ganglion
PACAP	8396930	pituitary
PACAP	7758697	pituitary
PACAP	11500243	pituitary
PACAP	11338188	cerebellar
PACAP	12072402	pituitary
PACAP r1	12020847	pineal
PACAP receptor	11193858	brain
PACAP receptor	11193857	brain
PACAP receptor	8674820	pituitary
PACAP type 1 receptor	8674820	pituitary
PAM	1740449	pituitary
PAM	10642451	cardiac	pituitary
PAM	1704483	thyroid
PAM	8144680	thyroid
PAM	8700799	atrium	pituitary	prostate
PASS1	10751411	kidney
PAX 6	9757029	brain
PAX3	10521655	skeletal muscle
PAX4	11263967	insulinoma
PAX8	7737192	kidney	thyroid
PBGD	2403580	erythroid
PBL	7995941	blood
PBL	8532522	myeloma
PBLs	12225892	blood
PBLs	12629638	blood	cerebrospinal fluid	urine
PC12	11922629	mammary adenocarcinoma	pheochromocytoma
PC2	12527301	heart	kidney	muscle
PC6	12533406	brain	intestine	uterus
PCMT	8037467	germ	testicular	testis
PCMT	1511895	testis
PDE	7998974	brain
PDE	11738832	testis
PDE10A2	10441464	fetal lung
PDE3A	12154085	cardiac myocytes
PDE4	8988329	parotid gland
PDE4A	8641200	brain	testis
PDE4A	7575434	brain
PDE4B1	12441002	brain	liver	skeletal muscle
PDE4D	12125047	brain
PDE7A	9195912	heart	skeletal muscle
PDGF	8469035	aortic smooth muscle
PDGF	9559096	vascular smooth muscle
PDGF	8015969	ovary
PDGF A	9387399	pulmonary artery
PDGF A	1575749	endothelial
PDGF A chain	1325810	lung
PDGF alpha receptor subunit	1325810	lung
PDGF beta receptor	1325810	lung
PDGF receptor alpha	7878765	cardiac
PE	2177614	lung cancer
PECAM 1	7994021	tail
PECAM 1	12433657	vascular
PECAM 1	11397002	embryonic	morula-to-blastocyst
PECAM 1 / CD31	7956830	endothelial
PEG1/MEST	12023987	breast
PG M	7806529	glioma
PGHS 1	7864644	tracheal epithelial
PGM	12709481	endosperm
PHA	10831323	blood
PHEMX	10950922	hematopoietic
PHGPx	12819198	sperm	testis
PHM 27	3025882	brain
PI 3 kinase	9399964	liver
PKC	8180127	brain	prostate	tumor
PKC	7575416	brain
PKC beta	10940553	lymphoblastoid
PKIbeta	9242671	testis
PKR	11278390	Jurkat cells	leukemia
PL	8886595	corpus luteum	endometrium	liver	stromal cells	trophoblast
PLC beta 4	8530101	brain	cerebellum	retina
PLC beta4b	9452490	brain
PLCB4	8530101	brain	cerebellum	retina
PLD2	10884603	brain
PLP	7541901	glial cell
PLP	9379489	central nervous system
PLP	1689377	brain
PLP	8910382	central nervous system
PLP	1280689	heart
PLP	8306349	tumor
PLP	2441390	brain
PLP	1533288	brain	sciatic nerve
PLT	1446826	placenta
PMCA	7631790	small intestine
PMCA	1674727	plasma
PMCA	10533058	astrocytes
PMCA	8950605	cochlea
PMCA	9295318	brain	cerebellum	cortex	hippocampus	plasma
PMCA1	8390840	plasma
PMCA1	8700162	fetal	heart	placenta	plasma
PMCA1	1328526	brain	embryonic
PMCA1	7694502	intestinal	plasma
PMCA1	8428948	plasma
PMCA1 4	10754442	plasma
PMCA1b	8254634	osteosarcoma	plasma
PMCA2	9238031	fetal	liver
PMCA2b	11029150	mammary
PMCA3	1388171	brain	plasma	skeletal muscle
PMCA3	1326374	brain	skeletal muscle
PMCA4	1531651	plasma
PML	1314166	acute promyelocytic leukemia
PMP22	11550219	peripheral nerve
PMP22	11351283	glioblastoma	osteosarcoma	sciatic nerve
PNET	9037314	tumor
PNMT	9473698	brain
PNUTL1	11167005	tumor
PO CHH	11336648	testis
POM ZP3	7789967	sperm
POM121	7789967	sperm
POMC	2558057	pituitary
POMC	1537283	testicular
POMC	2856401	pituitary	testes
POMC	2177842	pituitary
POMC	7840896	lymphocytes	pituitary
POMC	7842247	lymphocytes	pituitary
POU IV	8986770	embryonic
PP17	9874244	fetal	placental	serum	term placenta
PP2Cbeta	10469137	intestine	liver	testis
PPAR alpha	9443928	liver
PPARgamma	12401792	adipose tissue	liver
PPEF 2	9326663	retina
PPR	9438883	kidney
PPT	9473630	hypothalamus
PPT	10611498	brain
PPT A	12716420	ganglion
PR	10644942	endometrial
PRAP	9231770	corpus luteum
PREF1A	11736802	fat
PRL	7750483	hypothalamus	intestinal
PRL	9728686	brain
PRL	1738369	brain
PRL R	9832462	pituitary
PRL R	1954895	ovary
PRL R	10728492	liver	testes
PRL R	12673052	brain
PRL R	8046303	brain
PRL R	8319571	liver	ovary
PRL R	12021172	brain
PRL R	12106698	brain
PRL R	9828199	pituitary
PRL R	9364196	hypophysis	liver	small intestine	spleen	stomach
PRL receptor	1816002	mammary gland
PRL receptor	8319571	liver	ovary
PRLR	11586043	ovary
PRLR	10520135	liver
PRMT1	11097842	breast
PRSS20/KLK11	11550212	prostate cancer
PS 2	10349860	brain
PS1	11146110	brain
PS1	10671322	brain
PSM '	7882349	prostate
PSM '	9809977	prostate-specific
PSMA	9809977	prostate-specific
PSP57	9174167	prostate
PSP57	7566962	prostate	prostate tumor
PSP57	10810306	endometrial	prostate
PSP94	9174167	prostate
PSP94	7566962	prostate	prostate tumor
PSP94	10810306	endometrial	prostate
PTC	10982016	nodules	thyroid
PTH	11404236	parathyroid
PTH/PTHrP receptor	9075739	kidney	parathyroid
PTHrP	9870872	chondrocytes
PTHrP	11934525	parathyroid
PTHrP	11996903	breast cancer
PTHrP	8625910	bone	breast	epidermal	kidney	lung
PTHrP	9801466	fetal	parathyroid	placenta
PTHrP	9438883	kidney
PTHrP	7669584	parathyroid
PTP NP 2	9714834	brain
PTP P1	8396131	pheochromocytoma
PTPase	1323835	fetal brain
PTPase	2845400	placenta
PTPase	7526385	leukocyte
PTPzeta A	9464924	brain
PZG	9691229	liver
Paan AGx	12073145	placenta
Pallante	8612716	cartilage	mesenchyme
Pas1c1	12810665	tail
Pax 2	9486533	cap	head	kidney
Pax 8	8413205	embryo	kidney
Pax6	12175506	forebrain
Pax6	9367909	eye	iris	lens
Pax7	10196474	brain
Pax7	9375383	brain	liver	skeletal muscle
Pdp1	10926776	embryo
PeleM4	12700875	liver	lung	thymus
Pem	8688593	epididymis	placenta	testis
Periasamy	7684561	muscle
Perlecan	8752120	brain	frontal cortex	kidney	liver
Pex	9077527	bone
PfEMP3	9864197	erythrocyte
PhCLF1	12925027	floral	leaves
PhlP1	11111839	brain	heart	kidney	liver	lung	skeletal muscle
Pit 1T	9062486	pituitary	pituitary tumor
PlGF	9207183	placenta
PlGF	7681160	placenta
PlGF	12086892	fibrosarcoma
PrP	9168907	spleen
PrRP	12729954	brainstem	hypothalamus
Pref 1	11988086	adipocyte	preadipocyte
Proc	11098141	striated muscle
Prolactin	11721693	pituitary
Proopiomelanocortin	7840896	lymphocytes	pituitary
Proopiomelanocortin	7842247	lymphocytes	pituitary
PtdInsPKI gamma	12422219	brain
Ptx1b	10859489	pituitary
Q2L	11160379	brain	fetal brain	neuroblastoma	tail
Q2S	11160379	brain	fetal brain	neuroblastoma	tail
Qa 2	8127900	blood
Qa 2	11685456	brain
R15	3652207	neuron
R85	11371513	retina
RAC1	11062023	fibroblasts
RAC2	11062023	fibroblasts
RACE	11245975	brain	muscle	skeletal muscle
RACE	9351664	brain	cortex	hippocampus
RACE	10200312	placenta
RACE	9509996	brain
RACE	10369388	testis
RACE	11313019	fetal brain	heart
RACE	8985123	atrium	pituitary
RACE	11712086	tumor
RACE	10671298	bone marrow
RAD52	10673031	brain	testis
RAR	10842077	embryo
RAR alpha	7803626	testes
RAR beta	1710118	adipose tissue	liver	lung
RASSF1	11857081	tumor
RAST	2443966	venom
RB	2835305	tumor
RB2K	10570929	brain	heart	liver	skeletal muscle	testis
RBDs 2	9524251	central nervous system
RBP1	8455946	retinoblastoma
RCC1	7983178	skeletal muscle
RCCs	12115583	renal
RD1	7575434	brain
RED1	9444986	cerebellar
REN 21	10508479	testis
REST/NRSF	11303784	neuroblastoma
RET	12176011	embryonic
RET51	11562352	tail
RET9	11562352	tail
RFC	9284560	erythroleukemia	liver
RGR	7947717	retina
RGS	9765512	hypothalamus	kidney	retina	retinal	tumor
RGS	10066255	forebrain
RGS9	10564809	retina
RH	1379850	erythroid
RH 1	11010971	heart	tail
RH30	11351283	glioblastoma	osteosarcoma	sciatic nerve
RHAMM	9601098	breast carcinoma
RHAMM	7590272	fibroblasts
RHAMM	11596057	brain
RI alpha	8977401	testis
RI alpha	8396005	pituitary	testis
RII beta	8396005	pituitary	testis
RIIA	7577649	monocytes	neutrophils
RIKEN	12810665	tail
RIZ1	10688904	tumor
RIZ2	10688904	tumor
RKA	2793863	kidney
RLC	9866874	fast skeletal muscle
RNA binding protein	2026327	germ
RNA polymerase II	6736040	cap
RNA polymerase II	6209277	cap
RNA product	1991322	tumor
RNAase	7678925	fibroblast
RNase	11230508	cervical ganglia
RNase	8544844	ovarian
RNase	8611627	epithelial cells	retinal
RNase	10329971	skeletal muscle
RNase	8413205	embryo	kidney
RNase	1856215	brain	fibroblast	fibroblasts	gizzard	muscle	skeletal muscle
RNase	1730390	embryonic	liver
RNase	2856401	pituitary	testes
RNase	8469104	fetal skin
RNase	9443928	liver
RNase	9473630	hypothalamus
RNase	8097172	fetal skin
RNase	8530023	adrenal
RNase	1313493	brain	cardiac muscle	heart	muscle	skeletal muscle
RNase	10611075	ovary
RNase	7814380	germ
RNase	7758966	cardiac	heart
RNase	12441002	brain	liver	skeletal muscle
RNase	8985123	atrium	pituitary
RNase	2460740	imaginal disks
RNase	9524251	central nervous system
RNase protection	8112607	fibroblast
ROMK	7611454	kidney
RON	10493952	colonic mucosa	gastric cancer
RPD2	8348590	central nervous system
RPDE 6	7575434	brain
RPTP	7559574	brain
RSLE	1894011	neural cell
RT	12225867	trigeminal ganglion
RT6	8757323	spleen
RTK	8892754	brain	inner ear	ovary	spleen	testes	thymus
Rab27a	9066979	melanoma
Rab29	9177482	kidney
Rac1b	10597294	epithelial	intestinal	skin
Raji	10901591	lymphoma
Ralpha	11811788	brain
RanGAP1	8973340	testis
Ret51	12091387	glial cell
Ret9	12091387	glial cell
Ring3	9693039	testis
Rnf35	12160726	embryo
Runx2	11341333	osteoblast
RyR3	8898078	brain	cerebrum
S100A3	9804353	hair
S3 PRLR	11014209	adipose tissue
S37	8838798	leukocyte
SA3	11070091	brain
SAB	8611723	erythroid
SAP97/PSD95	9621517	brain	neuroblastoma
SAST	12614677	brain
SCC	10502422	lymph node	squamous cell carcinoma
SCF	12149209	stem cell
SCF	10780526	melanoma
SCF	9873014	stem cell	testis
SCF	7544739	fibroblasts	marrow
SCF	7508758	endometrial	ovarian
SCI	11158251	spinal cord
SCL	12704079	erythroid
SCLC	8630278	lung tumor
SCN3A	9589372	brain
SER	1501637	epidermal
SERCA	8951564	fast-twitch skeletal muscle
SERCA	9843705	adrenal	pheochromocytoma
SERCA1	10329971	skeletal muscle
SERCA2	9017241	cardiac	muscle
SERCA2	8382562	heart	stomach smooth muscle
SERCA2	9989334	muscle	muscle-specific
SERCA2	7522437	fibroblast	muscle
SERCA2	9642673	brain
SERCA2	10603983	muscle
SERCA2a	12107066	muscle
SERCA2a	8467390	brain
SERCA2b	10970785	platelet
SERCA2b	12925205	epidermis
SF763	11351283	glioblastoma	osteosarcoma	sciatic nerve
SFN	10851236	fetal
SGLT1	7493971	embryonic	embryonic kidney
SGP 1	12965054	brain
SH2	1375262	brain
SH2	8336731	brain	testes
SH3	9621517	brain	neuroblastoma
SH3P7r3	11595038	brain
SH3P9	9182667	brain	skeletal muscle
SHBG	9510475	cervical	uterine
SHP 1	12591278	lymphocytes
SHR	7478242	brain	pituitary	striatum
SHREs	9174167	prostate
SL	9671471	cap
SL 1	8269842	myoblasts
SLAP 2	12527895	hematopoietic	lymphoid	myeloid
SLC7A7	10737982	blood	fibroblasts
SM	10992418	smooth muscle
SM1	7684561	muscle
SM1	8635248	smooth muscle
SM1	11781338	smooth muscle
SM1	9180009	smooth muscle	tail
SM1	8403325	vascular
SM2	7684561	muscle
SM2	8635248	smooth muscle
SM2	11781338	smooth muscle
SM2	9180009	smooth muscle	tail
SM2	8403325	vascular
SMAR1	10950932	thymus
SMC	9092507	fetal brain
SMHC	7684561	muscle
SMIT	10362595	epithelial cells	retinal
SMN	10205267	motor neuron
SMN	8682499	motor neuron
SMRT	8755515	thyroid
SN1	11243884	brain	liver
SN2	11243884	brain	liver
SNAP 25	8112622	nerve
SNAP 25a	11139140	neuroblastoma
SOD 1	7814380	germ
SP 10	8442953	testis
SP C	1643107	lung
SP1	9573390	mammary
SPAI	7673229	small intestine
SR	1826611	cardiac	muscle
SR13	9972819	vascular	vascular smooth muscle
SRC 1	9223431	thyroid
SRIF	9138728	brain
SRIF receptor	8788965	adult brain	embryo
SRIH	9695937	brain	pituitary
SSM	12107066	muscle
SSTR2A	7913111	granuloma	thymocytes
ST2	10527832	tail
STA	8552981	leukemia cell
SUR	11078468	heart	smooth muscle
SUR2A	8826984	heart
SV	10801275	stomach
SV	12220726	bone
SVCT1	10556483	intestine
SVZ	8723759	glial	glial cell
SVs	11773624	fibroblasts
SVs	12602901	breast cancer
SVs	12126741	prostate
SVs	12364462	pituitary	prostate cancer
SYT	11368913	synovial sarcoma
SZP	9920774	articular cartilage
Sacm2l	9790748	testis
Scarpa 's	9872146	ganglia
Scrib	11578873	embryonic
Scya17	11472060	brain	kidney
SgI	12200457	kidney	skeletal muscle	testis
Shc 66	9853917	fetal	lung
Slo	9608728	cochlea
Slo	12032350	adrenal
Slo	9545224	adrenal chromaffin
Slo	12614648	adrenal chromaffin
SmN	2174118	embryonic
SmN	1334191	brain	neuronal cell
Smad 1	12469908	articular chondrocytes
Smoothelin	11948695	vascular smooth muscle
Sox17	8636240	testis
Sp1	12714379	fetal lung
Src	1375262	brain
Steroid Receptor	9223431	thyroid
Strg/Gpr88	11056049	brain
T 3	12102656	brain	fibroblasts	heart	kidney	skeletal muscle	skin
T 359	9154343	tail
T cell transcription factor 4	10471807	colorectal cancer
TAK1	7708055	testis
TARC	11472060	brain	kidney
TBP	9030607	liver	testis
TBX1	9268629	fetal
TC 1	2066342	stromal cells
TCL5	2740341	leukemia	stem cell
TCR	8084339	kidney
TCR alpha	1904424	spleen
TCR gamma	7675042	fetal liver
TGF alpha	8190906	corpus luteum
TGF alpha	2708531	intestinal
TGF beta	11318979	liver
TGF beta	9807814	intestinal epithelium
TGF beta	9620332	liver
TGF beta	10997591	vascular smooth muscle
TGF beta	12845617	fibroblasts
TGF beta	7532367	fetal	lung
TGF beta	9453497	hepatic stellate cells	liver
TGF beta	9811345	intestinal epithelium
TGF beta3	10344731	breast cancer
TGFbeta1	9223440	testes
THEG	11173852	testicular
THTR 1	12023895	liver
TIM	3015595	tail
TM	9511766	brain	skeletal muscle	striated muscle
TM	7590349	thymocytes
TM	3352602	muscle
TM	10495287	muscle	skeletal muscle
TM	7758966	cardiac	heart
TM	7593286	fibroblast	skeletal muscle
TM 1	3215513	fibroblast	skeletal muscle
TM 1	2762151	fibroblast	skeletal muscle
TM 1	1856215	brain	fibroblast	fibroblasts	gizzard	muscle	skeletal muscle
TM 1	2307372	fibroblast	skeletal muscle
TM 1	12527301	heart	kidney	muscle
TM 1	1733968	muscle
TM3	9677400	fetal brain
TMs	12064944	nonmuscle
TN	1716516	lung cancer
TN	7532367	fetal	lung
TN C	10358070	brain	central nervous system
TN C	8923003	adrenal	adrenocortical	carcinoma	fetal	muscle	tumor
TN C	8647625	fibroblasts
TN X	7686164	adrenal cortex
TNC	12115886	fibroblasts
TNC	12009782	venom
TNF alpha	8254781	myocardium
TNF alpha	7544739	fibroblasts	marrow
TNNT2	9689598	cardiac
TNT	1866215	heart
TOPK	10781613	cap
TP	11264472	tail
TP	12180983	tail
TP receptor	12568793	kidney
TP53	11073960	tumor
TP53TG3a	10534768	testis
TPI	8793052	testis
TPO	9360536	thyroid
TPO	11160920	platelet
TPO	1997522	thyroid
TR beta	1707280	liver
TRAF1	10494995	spleen
TRAF2A	9461607	brain	spleen
TREM 1sv	11922939	myeloid
TRH	8609892	embryonic kidney
TRH	10698698	tail
TRH R	7509436	brain	pituitary gland
TRH R	9156522	pituitary gland
TRH receptor	9156522	pituitary gland
TRP	9512398	brain
TRP channel	11287332	colonic smooth muscle
TRalpha	11416151	intestine
TRbeta	11046130	thyroid
TRbeta	9244185	liver
TRs	8144680	thyroid
TRs	11222471	thyroid	ventricles
TRs	7708051	thyroid
TSG101	9704000	brain	breast	colon
TSG101	10848880	thyroid
TSG101	9773405	breast	ovarian	tumor
TSG101	9840940	breast	tumor
TSH beta	2484718	pituitary	pituitary gland	tumor
TSIX	12499393	leaves
TSPY	12527192	testis
TTG 2	7731686	fetal liver
TTL B1	12764377	brain	testis
TTR	12697331	brain	liver	pancreas
TUB	11000483	cerebellum	cortex	hippocampus	hypothalamic	olfactory bulb
TXA2 receptor	1391329	corpora lutea
TXA2 receptor	12180983	tail
Tacc3a	12237944	ovarian
TbetaRII	10819793	ovary
TcR	7510663	pollen
Tcp10	9174169	germ	testicular
Tcp10bt	8889539	testis
TdT	8464703	thymus
TdTL	7556063	thymus
TdTS	7556063	thymus
Tec	7811991	myeloid
Tg	2502713	thyroid
Tg	12084932	muscle
Tg	7758972	thyroid
Thy 1	11482374	endothelial	vascular
Timp 4	11988080	brain	heart
Tm5	9660825	brain
TmII	2851721	muscle
TnI	12097170	body wall muscle	cardiac
TnT	2824479	cardiac
TnT	2704041	fast skeletal muscle
TnT	2760070	cardiac	embryonic
TnT	8344466	fetal	muscle
TnT	7556899	fetal
TnT	12500903	fast skeletal muscle	wing
TnT	10095098	muscle
TnT	2745456	embryonic
TnT	7575526	cardiac
TnT	3581171	muscle	myoblasts	nonmuscle
TnT	12012785	cardiac
TnT	11003587	muscle
TnT	8062920	fetal	fetal muscle
TnTf	10364205	embryonic	fast skeletal muscle
Transforming growth factor beta	10623659	endothelial cells	fetal	hepatic	liver
TrkA	7972023	nerve
TrkB	8494647	astrocytes	peripheral nerve
TrkC	8494647	astrocytes	peripheral nerve
TrkC receptor	8060621	brain	embryonic
Trp3	10984475	heart
Tsc2	9032233	kidney
TtT97	2484718	pituitary	pituitary gland	tumor
Tyrosine Hydroxylase	12493595	neuroblastoma
UAEC	9687288	artery	uterine
UBP45	12107281	embryonic muscle
UBP69	12107281	embryonic muscle
UCP3	9686925	skeletal muscle
UCP3   S  	10958796	skeletal muscle
UGT	10190968	small intestine
UT	9176377	epithelia
UT	2737167	ovarian
UT A	11208608	kidney
UnpEL	11461834	fetal
Up140	10369873	muscle
Up71	10369873	muscle
V 156	10556483	intestine
V alpha	7510663	pollen
V10	9538877	epithelia
VASE	1328243	neural cell
VASE	7815468	neural cell
VC	8702559	aorta	articular cartilage	bone	liver	lymph node	skin
VCAM	7687058	vascular
VCAM	11759230	vascular
VCAM 1	7538020	vascular
VCAM 1	9664044	endothelium
VCSA1	7557446	submandibular gland
VD1	8348590	central nervous system
VEGF	8373380	cardiac
VEGF	10330042	lung
VEGF	9495238	endothelial
VEGF	9916007	penis
VEGF	9386990	endothelial	endothelial cells
VEGF	9744306	lung
VEGF	1711045	endothelial	vascular
VEGF	8343163	brain	endothelial cells
VEGF	10464055	endothelial	vascular
VEGF	7744769	endothelial	vascular
VEGF	1419070	endothelial cells
VEGF	11731444	endothelial	vascular
VEGF	9053843	endothelial
VEGF	7803491	fibroblasts
VEGF	11134361	embryo	endothelial
VEGF	12390800	fetus
VEGF	14519228	brain	cerebral artery
VEGF	9446618	endothelial	vascular
VEGF	11912163	endothelial
VEGF	10872610	endothelial	vascular
VEGF	12136256	fetal
VEGF	7525061	myocardium
VEGF	10067980	endothelial	vascular
VEGF	9358764	aorta
VEGF	12133520	endothelial	fetus	lung	vascular
VEGF  NONE 	3182772	endothelial	vascular
VEGF  NONE 	10640678	brainstem	cortex	hippocampus
VEGF 121	11333271	endothelial	vascular
VEGF B	11678209	endothelial
VEGF B	8702615	endothelial	vascular
VEGF C	2294403	fibrosarcoma
VEGF D	11574540	endothelial	vascular
VEGF induced	12086892	fibrosarcoma
VEGF121	8167412	endothelial
VGLUT2	11432869	brain
VHIV	2120579	lymphoma
VIP	7750483	hypothalamus	intestinal
VIP	3025882	brain
VIP	10562300	intestinal
VLA 4	9330926	synovium
VLA 4	8239762	lymphocyte	synovium
VNTR	2202302	epithelial
VP	1706268	testis
VPAC	10562300	intestinal
VPAC2	12225867	trigeminal ganglion
VPAC2 receptor	12225867	trigeminal ganglion
VPF	8527159	endothelial	vascular
VPF/VEGF	8563931	plasmacytoma
VRF	8919691	fetal brain	tumor
VSMC	9285489	gut
VSVG	12526022	brain
VWFA	9524362	embryonic
Vegf 121	11578859	embryo
Velis	12040031	brain
Versican	8627343	brain
WD	9307043	brain
WD	7833924	brain	kidney	liver	placenta
WDTCs	12234063	tumor
WFDC2	11965550	ovarian cancer	ovarian tumor	serum	tumor
WI38VA13	1408834	fibroblast
WKY	7478242	brain	pituitary	striatum
WT	10749171	brain
WT1	10200348	epithelial cells	liver
WT1	8544844	ovarian
WT1	9223327	breast
WT1	9099699	tumor
WT1	7583142	tumor
WT1	1658787	fetal kidney
WWOX	11896615	breast	breast cancer	tumor
Wilm 's	9765512	hypothalamus	kidney	retina	retinal	tumor
Wilms	1658787	fetal kidney
Wilms  tumor	9099699	tumor
Wilms  tumor  wt1	1321494	tumor
Wilms '	7737192	kidney	thyroid
Wilms '	7583142	tumor
Wnt	8875992	embryonic
XB	8530023	adrenal
XELF a	8843391	embryo
XIST	12499393	leaves
XIV	9129225	fibroblasts
XIV	9827571	embryonic
XLCM	12354438	muscle
Xhox 36	1972542	embryonic
Xmeis1	11313877	cap	mesoderm	neural crest
Y box protein 1	10956549	testes
Y0Z0	7472435	embryonic
Y4Z0	7472435	embryonic
Y4Z19	7472435	embryonic
Y4Z8	7472435	embryonic
YAP	9224934	tumor
Ynt20	10851236	fetal
Yotiao	9482789	brain	tail
ZEM4	7610044	endosperm	leaf
ZEM5	7610044	endosperm	leaf
ZEMa	7610044	endosperm	leaf
ZIS	9931435	fetal brain
ZfE12	7918099	brain	embryonic	notochord
Zfc	1398103	embryonic
Zfp 37	8660973	brain	testis
Znc6	1398103	embryonic
`` Brn 3 ''	8986770	embryonic
a1 II	10702241	brain
accessory beta	7479841	cochlea	embryonic kidney	hair
acetyl CoA carboxylase	2708234	liver	mammary gland
acetylcholine receptor	1319184	muscle
acetylcholine receptor	9748567	muscle
acetylcholine receptor	10025968	muscle
acetylcholine receptor clustering	12621054	muscle
acetylcholinesterase	7582132	diaphragm
acetylcholinesterase	7494866	nerve
acetylcholinesterase	12466963	brain
acetylcholinesterase	7760797	epidermal
acetylcholinesterase	3181125	electric organ
acetylcholinesterase	10493726	muscle
actin	10330455	embryonic	muscle
actin	10228951	muscle
actin	9182667	brain	skeletal muscle
actin related protein	10806390	brain
activating factor 1	12804598	prostate cancer
activin/transforming growth factor beta receptors	8636304	pituitary adenomas
adaptins	12036598	breast cancer	carcinoma	prostate
adenosine 3 '	8977401	testis
adenovirus 2	719751	fiber
adenylate cyclase	8663363	pituitary
adenylyl cyclase	9675008	myometrium
adhalin	7937874	striated muscle
adipocyte acid phosphatase	1304913	adipocyte
aggrecan	1985970	cartilage	epidermal
aggrecan	8174647	chondrocytes
aggrecan	8349621	epidermal
aggst1alpha	9826692	pupae
agrin	8120616	brain
agrin	9417121	muscle
agrin	1319184	muscle
agrin	8026466	central nervous system
agrin	12621054	muscle
agrin	9748567	muscle
agrin	7608145	brain
agrin	8750887	brain
agrin	8161451	ganglion
agrin	8393816	ganglion
agrin	10402191	muscle	nerve
agrin	7472435	embryonic
agrin	9188458	epidermal	nerve
agrin	12798796	embryonic muscle
aldehyde dehydrogenase	10352691	liver
allatotropin	11179820	brain	ganglion	nerve cord
alpha   1A b  	12150771	brain	cerebellum	hippocampus
alpha   1G  	11751928	testis
alpha 1	10492128	muscle
alpha 1 	8336731	brain	testes
alpha 1  XI 	8530046	bone	embryonic
alpha 1 AR	7923624	cardiac myocytes
alpha 1 T	1655743	vascular smooth muscle
alpha 1 antitrypsin	1401206	monocytes
alpha 1A	7673157	brain
alpha 1C	9065969	cardiac
alpha 1E	9065972	brain	fetal	pituitary
alpha 2 mu globulin	2473438	salivary gland
alpha 2MRAP/HBP 44	7514554	testis
alpha 3  VI 	9524362	embryonic
alpha 3B	7665604	epidermal
alpha 4 integrin	1375259	endothelium	vascular
alpha 6 integrin	7624366	skin
alpha 6 integrin	2070796	epithelial cells
alpha 6A	8573717	endothelial cells
alpha 6B	9013328	embryonic kidney
alpha 7 A	8126096	skeletal muscle
alpha 7 beta 1 integrin	9004048	cardiac
alpha A CRYBP1	7836383	brain	lens	muscle	testis
alpha A crystallin	6546384	lens
alpha B 	7549098	brain
alpha CaMKII	8524307	skeletal muscle
alpha DB1	10570976	adult brain	brain	heart	muscle	skeletal muscle
alpha ENAC	7603452	epithelial
alpha L	8226841	liver
alpha PAK	7559638	brain
alpha TM	2320008	brain	striated muscle
alpha TM	3558368	striated muscle
alpha TM	10889038	striated muscle
alpha actinin	2683261	muscle
alpha amylase	6162108	liver
alpha amylase	2315015	fallopian	intestine	liver	pancreas	small intestine
alpha chain	9203962	leukemia	peripheral blood
alpha chain	2522441	leukemia
alpha dystrobrevin 1	9732287	skeletal muscle
alpha o	1794855	germ cell
alpha protein	11812086	endometrial adenocarcinoma
alpha receptor	8662786	embryonal carcinoma
alpha receptor	1315530	thyroid
alpha receptors	9103415	peritoneal exudate
alpha s1 Casein	1372900	milk	thyroid
alpha skeletal	7598810	cardiac	cardiac tissue	skeletal muscle	striated muscle
alpha subunit	9343310	follicle	testicular
alpha subunit	1694127	muscle
alpha subunit	1671379	lymphocyte
alpha tropomyosin	8626768	smooth muscle
alpha tropomyosin	2927948	muscle	skeletal muscle
alpha tropomyosin	10098977	smooth muscle
alpha tropomyosin	2445743	fibroblasts	skeletal muscle
alpha tropomyosin	8947053	fibroblasts	muscle	smooth muscle
alpha tropomyosin	9511766	brain	skeletal muscle	striated muscle
alpha tropomyosin	2307372	fibroblast	skeletal muscle
alpha tropomyosin	3392019	nerve
alpha tropomyosin	3352602	muscle
alpha tropomyosin	2927392	fibroblast	skeletal muscle	smooth muscle
alpha tropomyosin	10495287	muscle	skeletal muscle
alpha tropomyosin	2022655	fibroblast
alpha tropomyosins	1835089	smooth muscle	striated muscle
alpha tropomyosins	3336363	fibroblasts
alpha1	10548410	brain
alpha1	12147238	brain	retina
alpha1  XI 	9733097	cartilage	fetal
alpha1 subunit of the  rat   testis  L type voltage dependent calcium channel gene	9570267	germ	testis
alpha1A	9870258	embryonic
alpha1B	10501220	brain
alpha1C	9013606	hippocampus
alpha1C	11880487	spinal cord
alpha1D	9405709	hair
alpha1I	10454147	brain
alpha1c subunit	10321802	cardiac
alpha2	8910441	thyroid
alpha2	9564869	thyroid
alpha2  XI 	9560475	bone	cartilage
alpha3	9677400	fetal brain
alpha4 integrin	11517262	embryonic	peripheral nerve	peripheral nervous system
alpha5	10228951	muscle
alpha6  	10694445	skeletal muscle
alpha7	12831856	brain
alpha7	8626012	muscle
alpha7A	12213731	skeletal muscle
alphaA crystallin	11443354	eye lens
alphaB crystallin	9099889	testes
alphaII	10625438	muscle
alphaKAP	12593850	brain	muscle
alternative beta	2070796	epithelial cells
amidotransferase	11587069	skeletal muscle
amphiphysin	9182667	brain	skeletal muscle
amplimers	9758708	lens	ocular
amyloid beta	7499323	brain
androgen receptor	9259393	breast cancer
angiogenic factor	7681160	placenta
ankyrin	9628825	erythroid
ankyrin	7836469	brain
ankyrin	7805894	brain	neuroblastoma
ankyrin	8486643	cerebellum	erythroid
ankyrin	8557748	brain
ankyrin	1835461	brain
ankyrin	7615634	epithelial	kidney
ankyrin 1	9024692	skeletal muscle
ankyrin binding glycoproteins	8144685	brain
ankyrin3	9182667	brain	skeletal muscle
ankyrinB	1830053	brain
ankyrinR	8366343	brain	spleen
antirepressor	8755515	thyroid
antisera	10103070	brain
ap51 1	9466942	tail
apoL I	11290834	lung
apobec 1	9797364	colon cancer
aptNR1	10210672	brain
aromatase	8871783	brain
aromatase	9687153	germ
aromatase	8964875	breast cancer
aromatase	1472013	fibroblasts	placental	skin
aromatase	8625924	endometrium	placenta
aromatase	11502211	ovary
aromatase	9472926	brain
aromatase	9047015	embryonic	endometrial	endometrium	placenta	placental
aromatase	8603619	endometrium	placenta
aromatase	10095084	amygdala	hypothalamus
aromatase	12429136	brain
arr3	8340388	spleen
arrestin	7515057	retina
aryl sulfotransferase	7961757	brain	placental
atpF	2562564	green leaf	leaf	mesophyll cells	roots	sheath
att	8754822	testes	testis
autotaxin	8579579	brain	ovary	placenta	small intestine
b nexilin	9832551	brain	fibroblast
bCCE	9498815	adrenal gland
bFGF	7897669	embryo
bFGF	1662747	hypothalamus
bFGF	2783905	bone
bFGF	11573950	embryonic	fibroblast	limb	placenta
bFGF	10583162	fibroblast
bPL	2003877	placental
band 3	3478687	erythroid cells	kidney
bcl 2	9842970	prostate
bcr abl	2915904	chronic myelogenous leukemia
bcr abl	2848601	leukemia	myeloid
bejings	12133520	endothelial	fetus	lung	vascular
bek	1309608	epithelial cells
bek	8393815	fibroblast
beta   4c  	12518067	brain
beta 1D	7544298	cardiac	skeletal muscle
beta 2 subunit	7723731	brain
beta 2S  	9472396	brain
beta APP	8510506	brain
beta ARK	1403099	brain
beta Arrestin 1	10501467	root
beta I  	1769102	brain
beta TM	10889038	striated muscle
beta TM	1733968	muscle
beta adducin	9524222	blood
beta amyloid precursor protein	8347831	astrocytes
beta amyloidosis	10727079	brain
beta arrestin 1	9767391	central nervous system
beta chemokine	9558365	lymphocytes	monocytes	neutrophils
beta dystrobrevin	9419360	brain	muscle
beta e 	7549098	brain
beta galactosidase	8922281	fibroblasts	smooth muscle
beta galactosidase	8383699	aortic
beta globin	8463344	brain
beta pol	8769567	brain
beta secretase	12824056	brain	frontal cortex
beta spectrin	10625438	muscle
beta spectrin	8270644	cerebellar	erythrocyte
beta subunit	2484718	pituitary	pituitary gland	tumor
beta tropomyosin	2550893	muscle
beta tropomyosin	2307372	fibroblast	skeletal muscle
beta tropomyosin	2303454	muscle
beta1	9777939	fetal
beta1A	9548368	tail
beta1A	12213731	skeletal muscle
beta2	10350049	brain	heart
beta2	11226699	brain	brainstem
beta2 nicotinic acetylcholine receptor	12831856	brain
beta3	10463330	neutrophils
beta4	10545019	tail
beta4	11880487	spinal cord
beta4 integrin	9207246	keratinocytes
biallelic	12023987	breast
biallelic	12034494	fetal	fetal brain	liver	testis
bilirubin UDP glucuronosyltransferase	2112380	liver
bone  morphogenetic protein 4	8507180	bone
brain  II	7479931	brain
brain  beta	7635187	brain	cardiac	skeletal muscle
brain  protein kinase C	2428667	brain
c Met	12464636	tumor
c Rmil	7648369	brain
c erbA	2537467	thyroid
c erbA	2165488	thyroid
c erbA	2901090	thyroid
c erbA alpha	9259319	thyroid
c erbB	3062371	fibroblast
c erbB	1732751	epidermal	liver
c erbB /  epidermal  growth factor receptor	1732751	epidermal	liver
c jun	7832792	embryonal carcinoma
c myb	7936662	hematopoietic
c myc	10802057	tumor
c ros	1638975	embryo
cAMP	8108138	kidney
cAMP  	10516175	heart
cAMP  	10441464	fetal lung
cAMP PDE	9443929	brain
cAMP dependent protein kinase	2540040	testis
cAMP responsive transcription factor	1396344	germ	testis
cC401	2445743	fibroblasts	skeletal muscle
cDNAII	2167669	brain
cFN	9575879	lung
cGMP	8922401	cone	pineal
cGSPDE	7811274	brain
cGnRH II	10775184	ovary
cGnRH II	8729938	brain	ovary
cSlo	9390519	basilar papilla
cTAGE	12839582	lymphoma
cTNT	9671461	embryonic	fibroblast	muscle	striated muscle
cTNT	8754799	cardiac	embryonic	embryonic skeletal muscle	skeletal muscle
cTNT	3419923	cardiac	non-muscle	striated muscle
cTm	3693358	muscle
cTnT	10514463	cardiac
calcineurin B	11722584	motor neuron	spinal cord
calcitonin	2216708	thyroid
calcitonin	7720653	placental
calcitonin	2423836	brain	thyroid
calcitonin	6611278	thyroid
calcitonin	1372900	milk	thyroid
calcitonin	3494523	thyroid
calcitonin	12531474	thyroid
calcitonin	9089780	placental
calcitonin	2532363	brain
calcitonin/alpha CGRP	3485540	thyroid
calcium pump 2	8994829	plasma
calcium/calmodulin dependent kinase II	10827168	brain	tail
caldendrin	12860411	retina
calmodulin	1332771	plasma
calmodulin	10575008	plasma
calmodulin	1339277	testis-specific
calmodulin	8975209	osteoclasts
calmodulin dependent	9852955	liver
calpain	9478008	lens
calpains	11406271	cornea	epithelium	ocular
calpastatin	9681986	heart	skeletal muscle
calpastatin	11090425	germ	testis-specific
calpastatin	11673859	cardiac
calpastatins	8512320	erythrocyte
calsequestrin	2832408	fast-twitch skeletal muscle
calvariae	9882048	fetal
carcinoembryonic antigen	12420218	blood	colon	colon cancer
cardiac  titin	12785098	cardiac
carrier protein	8144629	heart
cartilage/bone	9380761	fetal	hair	placenta
caspase	11526440	embryonic
caspase 8	12010809	blood
caspase 9	10529400	embryonal carcinoma
cassette  2	8281317	brain	spinal cord
cathepsin B	11508434	chondrocytes	osteoarthritic cartilage
cathepsin B	2528605	colorectal cancer
cathepsin B	9582368	tumor
cathepsin E	12531480	gastric adenocarcinoma
cdc25a	7635051	embryo	embryonic
cerebellin like protein	1850079	adrenal gland	brain	cerebellum	spleen
channels ' alpha	12454985	cochlea
chicken  alpha 2	8913872	aortic
choline acetyltransferase	10697248	ganglion	peripheral nerve
choline acetyltransferase	12676743	ganglion
choline acetyltransferase	12676154	ganglion
choline acetyltransferase	1400357	spinal cord
chondroblasts	8922281	fibroblasts	smooth muscle
chorionic somatomammotropin	3379057	fibroblast	placental	term placenta
clathrin	9603201	cortex
clathrin	7674375	brain
claudin 18	11585919	lung	stomach
cloned receptor	11008066	brain
collagen	1690886	embryonic	fetal
collagen	10471312	cartilage
collagen	8601036	embryonic
collagen	9822205	cartilage
collagen	12804760	cartilage	chondrocytes
collagen	7509007	kidney	kidney cortex	skin
collagen	10820146	bones	cartilage	fetal
collagen	1379142	cartilage	limb
collagen	9129225	fibroblasts
collagen	9171101	chondrocytes
collagen	1744138	limb
collagen	9733097	cartilage	fetal
collagen	10429945	plasma
collagen	10626010	cornea	fetal
collagen	8206952	chondrocytes	embryonic
collagen	3390435	bone	skin
collagen	8530046	bone	embryonic
collagen	9358764	aorta
collagen	1977751	aorta
collagen	2022673	fibroblasts	skin	tumor
collagen	9524362	embryonic
collagen	1905723	fibroblasts
collagen	12175507	bone	cartilage	muscle
collagenase 3	8621789	chondrocytes
collybistin	11718837	olfactory bulb
complete protein	3036592	brain
connectin	9185618	muscle
connexin32	11339836	hepatocytes	liver	stem
contactin 4	12202991	brain
core protein	11918305	articular cartilage
cotransporter	9357771	brain	tail
crisp 1	11191082	epididymis
ctk	7898936	brain	testis
cuticle  protein	1518084	cuticle
cycB1	1280449	ovary	testicular
cyclin	9244350	serum
cyclin D3	7537638	germ	testis
cyclin dependent kinase	9230210	placenta
cystathionine beta synthase	1597473	liver
cytochrome b5	8513896	erythroid
cytosine 5	11551826	blood	lymphoid	peripheral blood
d 18	12021172	brain
d 5	12021172	brain
dADAR	10917596	central nervous system
dCD34	10933966	tail
dGK 3	11514946	embryo
debrin	8216329	brain	embryonic
decarboxylase	7935469	embryonic
decarboxylase	8131264	brain	central nervous system	embryonic
decarboxylase	9291134	foetal brain
dehydratase	8188255	erythroid
delta 154 1054	10505033	cervical	cervical carcinoma
delta 2	8543791	thymus
delta Max	8286200	glioma
delta fosB	8233802	muscle
densin  180	10827168	brain	tail
deoxyribonuclease	12036587	kidney	renal
dgqalpha3	12040057	embryonic
diacylglycerol kinase beta	11719522	central nervous system	uterus
diacylglycerol kinase zeta	9159104	muscle
dideoxy	8541546	peripheral blood
discoidin	11344127	colon cancer
disintegrin	10887142	blood
dlg	9621517	brain	neuroblastoma
dominent	7675213	motor neuron
dopamine D2 receptor	7478242	brain	pituitary	striatum
dopamine D2 receptor	1829147	brain
dopamine D2 receptor	1829147	brain
dopamine D2 receptor	7703425	embryonic
dopamine D2 receptor	7984046	brain
dopamine D2 receptor	2531656	brain	pituitary
dopamine receptor	1826366	brain	pituitary
dopamine receptor	8449953	brain
dopamine receptor	10235644	brain
dopamine receptor	1831904	brain
dopamine receptors	9526064	ganglia	sympathetic ganglia
dpc	10036192	adult brain	fetal
drebrin	8361332	brain
drebrin	3208110	embryonic
dynactin 1	9799602	muscle
dynamin III	12850060	brain
dynamin like protein	10749171	brain
dystrobrevin	9720911	tail
dystrophin	9881954	kidney
dystrophin	8736930	brain
dystrophin	7833916	brain
dystrophin	10734266	brain
dystrophin	2683261	muscle
dystrophin	8834255	cardiac muscle	muscle
dystrophin	10835940	motor neuron
dystrophin	9655116	muscle
dystrophin	7849695	brain	muscle	skeletal muscle
dystrophin	10623618	skeletal muscle
dystrophin	2648158	brain	muscle
dystrophin	10832829	cardiac	skeletal muscle
dystrophin	10407857	cardiac	cardiac muscle
dystrophin	12354438	muscle
dystrophin	1822776	brain
dystrophin	2014247	brain	fetal muscle
dystrophin	10369873	muscle
dystrophin	1307251	brain
dystrophin	1341034	brain	muscle
dystrophin	1301145	brain	muscle
dystrophin	8083345	lymphoblastoid
dystrophin	11086001	skeletal muscle
dystrophin	1996328	brain	muscle
dystrophin	8863344	muscle
dystrophin	8845841	adult brain	brain	skeletal muscle
dystrophin	7496177	muscle
dystrophin	9040743	muscle
dystrophin	9182949	brain
dystrophin glycoprotein	7937874	striated muscle
dystrophin protein	1617767	fiber
ecto ATPase	10510450	fibroblasts
ecto ATPase	10581401	brain
ectodomain	9103415	peritoneal exudate
editase	10917596	central nervous system
ehk2	8892754	brain	inner ear	ovary	spleen	testes	thymus
elastin	3171221	skin fibroblast
elastin	2543440	nuchal ligament
elastin/laminin binding	8383699	aortic
endophilin	12456676	brain
endothelial  cell  fibronectin	2260635	aortic	endothelial	endothelial cells	melanoma	smooth muscle
endothelial  cell adhesion molecule 1	7956830	endothelial
endothelial  growth factor	9495238	endothelial
endothelial  growth factor	9386990	endothelial	endothelial cells
endothelial  growth factor	10464055	endothelial	vascular
endothelial  growth factor	7744769	endothelial	vascular
endothelial  growth factor	9053843	endothelial
endothelial  growth factor	11134361	embryo	endothelial
endothelial  growth factor	9446618	endothelial	vascular
endothelial  growth factor	11912163	endothelial
endothelial  growth factor	10067980	endothelial	vascular
endothelial  growth factor B	11678209	endothelial
endothelial  growth factor C	11106244	breast	endothelial	lymph node	vascular
endothelial  transcript	2547653	endothelial	testicular
endothelin receptor	9820169	melanoma
endothelin receptor	8810293	placental
endothelin receptor	8371713	brain
engrailed 2	7991607	central nervous system
env	8114716	embryo	fibroblast
ependymins	2760037	brain
epidermal  growth factor	8894692	epidermal
epidermal  growth factor	2498004	epidermal
epidermal  growth factor	1579500	carcinoma	epidermal	fibroblast	liver	testis	tumor
epidermal  growth factor	9188458	epidermal	nerve
epidermal  growth factor	8581748	epidermal
epidermal  growth factor	1501637	epidermal
epidermal  growth factor	8349621	epidermal
epidermal  growth factor like	9053319	epidermal
epidermal  growth factor receptor	1718338	epidermal
epidermal  growth factor receptor	8426232	epidermal	glial
epidermal  growth factor receptor	7654368	epidermal	placenta
epidermal  growth factor receptor	2342466	epidermal
epithelial  membrane antigen	2202302	epithelial
erbB 2	10205169	breast
erbB2	8096067	brain	spinal cord
erythropoietin receptor	9209419	erythroid cells	erythroleukemia
erythropoietin receptor	9029168	bone marrow	erythroid	erythroleukemia	hematopoietic	spleen
erythropoietin receptor	9029168	bone marrow	erythroid	erythroleukemia	hematopoietic	spleen
erythropoietin receptor	7926812	bone marrow
estrogen receptor	8603053	breast	tumor
estrogen receptor	8499331	breast cancer	meningioma tissue
estrogen receptor	10987818	brain
estrogen receptor	9010317	breast
estrogen receptor	12560432	liver	tumor
estrogen receptor	8219253	breast tumor	tumor
estrogen receptor	11376109	embryonic	pituitary
estrogen receptor	11959119	bone	breast	ovary	uterus
estrogen receptor	8735603	uterus
estrogen receptor	9100573	pituitary	pituitary adenomas
estrogen receptor	9393947	breast cancer
estrogen receptor	7834616	liver	peritumoral
estrogen receptor	12414901	endometrium
estrogen receptor alpha	10987818	brain
estrogen receptor alpha	10385549	endometrial adenocarcinoma
estrogen receptor alpha	11121296	liver	ovary
estrogen receptor alpha	10554975	midbrain
estrogen receptor alpha	12682286	endothelial cells
estrogen receptor alpha	12515753	endothelial cells
estrogen receptor beta	11038261	brain
estrogen receptor beta	11959119	bone	breast	ovary	uterus
estrogen receptor beta	11870066	ovary
estrogen receptor beta	11162434	testis
estrogen receptor beta	9745446	pituitary
estrogen sulfotransferase	7961757	brain	placental
evi 1	8108138	kidney
extra domain B	12359774	embryonic	tumor
ezrin	12464636	tumor
fTnT	9249073	fast skeletal muscle
factor H	12402151	tumor
fasciclin I	1545245	nerve cord
ferredoxin	8365547	brain	liver
ferritin	7916958	fetal brain
fertilin alpha	12021064	testis	trophoblast
fertilin alpha	12018234	testis	trophoblast
fiber protein	2815579	fiber
fibrinogen	6897622	hepatic	liver
fibrinogen	2440878	tumor
fibrinogen 420	11588042	leukocyte
fibroblast  growth factor	11914524	fibroblast	inner ear
fibroblast  growth factor	11170144	fibroblast	prostate cancer
fibroblast  growth factor	7521891	cardiac	fibroblast
fibroblast  growth factor 1	2882428	fibroblast
fibroblast  growth factor 1	7533902	fibroblast	serum	vascular smooth muscle
fibroblast  growth factor 1	11690635	fibroblast
fibroblast  growth factor 1	10849427	fibroblast	kidney
fibroblast  growth factor 2	9892202	fibroblast
fibroblast  growth factor 2	9054425	fibroblast
fibroblast  growth factor 2	11573950	embryonic	fibroblast	limb	placenta
fibroblast  growth factor 8	8891346	carcinoma cell line	fibroblast
fibroblast  growth factor receptor	7821708	fibroblast	ovary
fibroblast  growth factor receptor	1312829	fibroblast
fibroblast  growth factor receptor	9029713	fibroblast
fibroblast  growth factor receptor	8205724	embryonal carcinoma	embryonic	fibroblast	stem
fibroblast  growth factor receptor 1	8381605	fibroblast	kidney	renal
fibroblast  growth factor receptor 1	7789341	fibroblast	uterus
fibroblast  growth factor receptor 1	9927039	fibroblast
fibroblast  growth factor receptor 1	10191046	fibroblast
fibroblast  growth factor receptor 1	7802632	fibroblast
fibroblast  growth factor receptor 1	1379591	fibroblast
fibroblast  growth factor receptor 1	1309595	fibroblast
fibroblast  growth factor receptor 2	1400433	fibroblast
fibroblast  growth factor receptor 2	11095249	fibroblast
fibroblast  growth factor receptor 2	11522825	fibroblast
fibroblast  growth factor receptor 2	9271388	epithelial cells	fibroblast
fibroblast  growth factor receptor 2	9811566	fibroblast
fibroblast  growth factor receptor 2	12122441	fibroblast
fibroblast  growth factor receptor 2	9018118	fibroblast
fibroblast  growth factor receptor 2	10982855	fibroblast
fibroblast  growth factor receptor 2	9444954	fibroblast	prostate cancer
fibroblast  growth factor receptor 2	8393815	fibroblast
fibroblast  growth factor receptor 2	8026621	embryo	fibroblast
fibroblast  growth factor receptor 2	10631169	fibroblast
fibroblast  growth factor receptor 2	12482414	fibroblast	leukemia
fibroblast  growth factor receptor 2	10938105	fibroblast
fibroblast  growth factor receptor 2	8668531	fibroblast
fibroblast  growth factor receptor 3	9032024	fibroblast
fibroblast  growth factor receptor like	8162862	embryonic	fibroblast
fibroblast  growth factor receptors	7495869	epithelial cells	fibroblast
fibroblast  growth factor receptors	12554864	fibroblast
fibroblast growth factor receptor 4	8582274	fibroblast	mesenchymal
fibronectin	8997268	fetal	fetal lung	lung
fibronectin	2713373	liver	lung
fibronectin	7679458	endothelial
fibronectin	11318979	liver
fibronectin	7512897	epithelial	uterine
fibronectin	8612716	cartilage	mesenchyme
fibronectin	10646126	chondrocytes
fibronectin	7505780	endothelial	lymphocyte
fibronectin	9137099	cardiac
fibronectin	9382972	hepatocellular carcinoma	liver
fibronectin	8913872	aortic
fibronectin	12699090	embryo
fibronectin	8504166	endothelial cells
fibronectin	10330455	embryonic	muscle
fibronectin	7530938	osteoarthritic cartilage
fibronectin	8603103	cartilage	mesenchymal
fibronectin	1711921	embryo	fibroblasts	gizzard
fibronectin	9330926	synovium
fibronectin	12533866	skin
fibronectin	11012224	megakaryocytes
fibronectin	9596997	fetal
fibronectin	8481903	liver
fibronectin	2295088	lymphoid
fibronectin	10359047	breast	stromal cells
fibronectin	3528152	blood	plasma
fibronectin	2005128	cartilage
fibronectin	10618650	chondrocytes	limb	mesenchymal
fibronectin	10228951	muscle
fibronectin	1730390	embryonic	liver
fibronectin	10623659	endothelial cells	fetal	hepatic	liver
fibronectin	3360854	melanoma	peripheral nervous system
fibronectin	1985699	lung
fibronectin	8702559	aorta	articular cartilage	bone	liver	lymph node	skin
fibronectin	3375063	fibroblasts
fibronectin	8548566	placental
fibronectin	8781771	retinal
fibronectin	9184069	neural crest
fibronectin	7707041	embryonic	nerve	peripheral nervous system
fibronectin	8524829	brain
fibronectin	12845617	fibroblasts
fibronectin	8677755	bone marrow
fibronectin	8163649	hematopoietic
fibronectin	7513764	brain
fibronectin	10068206	embryonic
fibronectin	1408834	fibroblast
fibronectin	11352844	kidney	plasma
fibronectin	7504369	blood
fibronectin	2591321	embryo	embryonic
fibronectin	12060805	hypothalamic
fibronectin	9575879	lung
fibronectin	1750929	melanoma
fibronectin	12482864	cartilage-specific
fibronectin	11000288	epidermal keratinocytes	fibroblasts	skin
fibronectin	9199345	liver
fibronectin	3856272	plasma
fibronectin	1535758	embryonic
fibronectin	3021206	liver
fibronectin	9541473	tumor
fibronectin	11832485	skin fibroblast
fibronectin	2331521	blood	endothelial cells	plasma
fibronectin	8258516	cornea	corneal	epithelial
fibronectin	9756954	embryonic
fibronectin	2545440	hepatoma	liver
fibronectin	11759230	vascular
fibronectin	2162042	osteoarthritic cartilage
fibronectin	10694445	skeletal muscle
fibronectin	11517262	embryonic	peripheral nerve	peripheral nervous system
fibronectin	8088955	epithelium	stroma
fibronectin	12009782	venom
fibronectin	11914376	cartilage
fibronectin	8239762	lymphocyte	synovium
fibronectin	8634428	megakaryocytes
fibronectin	9184072	platelet
fibronectin	10972305	corpora lutea	ovarian
fibronectin	11530112	endothelial cells
fibronectin	1869542	melanoma
fibronectin	6462919	liver
fibronectin	10340741	peripheral nerve	sciatic nerve
fibronectin	10342840	ovarian
fibronectin	1618548	aorta	aortic
fibronectin IIIcs	12596577	skin
fibronectin like	8923003	adrenal	adrenocortical	carcinoma	fetal	muscle	tumor
fibronectin receptor	7504369	blood
flg	1312829	fibroblast
flk 1	9358764	aorta
flt 1	10410982	endothelial cells
flt 4	11106244	breast	endothelial	lymph node	vascular
flt3	11120823	fetal	liver
focal adhesion kinase	8738136	brain
focal adhesion kinase	9353341	brain
focal adhesion kinase	10794722	brain
focal adhesion kinase	12216109	breast cancer
follicle  stimulating hormone receptor	1359889	follicle	testicular	testis
follitropin	10527886	ovary
follitropin receptor	8439338	testicular
follitropin receptor	7679668	testicular
folylpolyglutamate synthetase	9038166	liver
fosB	1648531	fibroblasts
frog R	10806365	germ	testis
frog receptor	12072402	pituitary
furin like	10526318	neuron
g16	9500467	serum
gBK	11880513	glioma
galanin	10900438	brain	intestine	liver	ovary	oviduct
galectin 5	9038233	small intestine
gamma B	2133219	brain	liver	lung	marrow
gamma GH	11368914	liver
gamma aminobutyric acid	10711811	brain	retina
gammab	12763860	kidney
gammab	11934253	trophectoderm
gastrin releasing	3003116	lung cancer
gastrinomas	7508823	carcinoid	pancreatic	pancreatic tumor
gdcsPA	8529630	leaf
gelsolin	9282921	plasma
gelsolins	2828382	plasma
gephyrin	8281317	brain	spinal cord
gephyrin	1606096	brain
glial  tangles	2779559	glial
globulin	9510475	cervical	uterine
glucocorticoid receptor	11169591	lung cancer
glucocorticoid receptor	8358712	multiple myeloma
glucocorticoid receptor	2911477	carcinoma
glucokinase	2016311	liver	pancreatic islet	pituitary
glucokinase	1354840	liver
glucokinase	11250924	hepatic	pancreatic
glucokinase	2009966	anterior pituitary	liver
glucokinase	2550428	hepatic	insulinoma	pancreatic
glucokinase	2396986	hepatic	liver
glucosidase II	10024665	lymphocytes
glutamate decarboxylase	11008167	embryonic
glutamate receptor	9600197	brain
glutamate receptor	8072687	central nervous system
glutamate receptor	7881038	cerebellum
glutamate receptor	11179672	retina
glutamate receptor	11522953	retina
glutamate receptor	9779943	forebrain	hippocampus
glutamate receptor	9692717	brain
glutamate receptor	7918660	fetal brain	hippocampus
glutamate receptor	7561847	brain
glutamate receptor	8515871	ganglia
glutamate receptor	9672385	brain
glutamate receptor	8698900	brain
glutamate receptor	10619662	cerebellar
glutaminase	8760253	kidney
glutathione peroxidase	11375445	sperm
glutathione peroxidase	12819198	sperm	testis
glycine receptor	9677400	fetal brain
glycogen synthase kinase 3beta	10679301	brain
glycogenin 2	9346895	liver
glycophorin	8444872	reticulocytes
glycoprotein IIIa	10970785	platelet
granulocyte  colony stimulating factor	9270003	granulocyte
granulocyte macrophage colony stimulating factor receptor	8086503	blood
green fluorescent protein	11376109	embryonic	pituitary
growth hormone	8674830	fibroblasts	pituitary
growth hormone receptor	8246938	liver
h alpha	9575806	lung
h alpha	9089780	placental
h5 HT3A	11111833	embryonic kidney
h5 HT4	11750916	brain	hippocampus
hAR	1710213	prostatic carcinoma
hER	11369209	tumor
hGH	3392209	pituitary
hGH V	3379057	fibroblast	placental	term placenta
hGK 1	1726490	prostate
hLGLK1	1871135	liver
hMLH1	8808596	blood	lymphoblastoid
hMSH2	8550235	tumor
hNR1 1	8406025	hippocampus
hPL1	6209277	cap
hPL3	6209277	cap
hPL4	6209277	cap
hPRL	2055179	pituitary
hPRL R	10709093	mammary gland
hPXR	12413960	liver
hREC2	10565301	testis	uterus
hRFC	12811835	intestine
hSlo	11880513	glioma
hTERT	10652422	endometrium	myometrium	ovary
hTERT	12210061	breast
hTERT	11191110	fibroblasts	tumor
hTM alpha	3336363	fibroblasts
hTMnm	3418707	muscle
hTSHR	8257862	thyroid
heparin	9920774	articular cartilage
heparin binding	1312829	fibroblast
hexokinase type 1	10978502	blood
hippostasin	11550212	prostate cancer
histidine decarboxylase	1425659	leukemia
histone macroH2A1	10471737	stem
hmGlu5a	12531526	brain	cerebellum	cerebral cortex	hippocampus
homeoprotein	7900999	fetal	intestine	kidney	liver
homomultimeric	7587629	embryo	plasma
hormone receptor	11373171	adipose tissue
hp19ARF	9731504	lung cancer
hpg	8373519	testes	testis
hpg	11539857	ovaries	ovary
hrgr	12140761	liver	testes
hslo	7993625	brain
hslo beta	8799178	brain	smooth muscle
htra2 beta	9212162	spleen
human  B	9130652	endothelial cells
human  receptor	10570044	pancreas
hyaluronan	7806529	glioma
hyaluronan	12176332	cartilage
hyaluronan	8568260	cartilage
hyaluronidase	8352881	breast carcinoma	lymphocyte
hydrolase	11368914	liver
hydrolase	2555181	fibroblasts	placenta
hypogonadal	8373519	testes	testis
iNOS	8699932	retinal
iap 2	11860601	testes
immunoglobulin	8901203	neural cell
immunoglobulin	1718595	lung cancer	neural cell
immunoglobulin	11483763	tail
immunoglobulin like	8381605	fibroblast	kidney	renal
immunoglobulin like	10191046	fibroblast
immunoglobulin like	10527832	tail
immunoglobulin variable	8996237	plasma
immunohistology	12728193	glial
immunonegative	7531307	cortex	striatum
inframe	12023895	liver
inner  medulla	12763857	medulla
ins1	8361332	brain
ins2	8361332	brain
insertion 1	9621517	brain	neuroblastoma
insulin	9188458	epidermal	nerve
insulin	10229198	breast cancer
insulin like growth factor I	7720641	hepatic
insulin like growth factor I	8466647	fetal
insulin receptor	7763251	skeletal muscle
insulin receptor	7510306	adipose tissue	liver	muscle
insulin receptor	2330003	liver
insulin receptor	1397703	liver
insulin receptor	8628286	skeletal muscle
insulin receptor	7750897	liver
insulin receptor	1671379	lymphocyte
int 2	1964688	embryonal carcinoma
integrin	11741954	tumor
integrin	9809974	tail
integrin	9548368	tail
integrin	7544298	cardiac	skeletal muscle
integrin	10228951	muscle
integrin	7619730	embryo
integrin	9777939	fetal
integrin	1708240	tumor
integrin	10234814	cardiac muscle	embryonic	stem cell
integrin alpha 4 beta 1	2295088	lymphoid
integrin associated protein	9592107	hippocampus
integrin associated protein	8996237	plasma
integrin receptor alpha 4 beta 1	2295088	lymphoid
intercellular adhesion molecule 1	12407184	spleen
interferon	6294601	fibroblast
interleukin 1	9514884	articular cartilage
interleukin 1 beta	1587858	tumor
interleukin 1 beta	3047139	fibroblasts
interleukin 1 receptor	9514884	articular cartilage
interleukin 15	8668345	lung cancer
interleukin 4	7806280	lymphoid
interleukin 6	10482009	epidermal	keratinocytes
interleukin 6	8541546	peripheral blood
interleukin 6	8657110	peripheral blood
interleukin 6	10671298	bone marrow
interleukin 6 receptor	8665902	plasma
interleukin 7	9475337	epithelial cells	intestinal
interleukin enhancer binding factor 3	11167023	melanoma
intersectin	9799604	brain
inv  NONE   p13q22 	7795233	leukemia
invertase	8710506	leaf	stem
ischemia/reperfusion	12036587	kidney	renal
isoform 1	8954797	liver	muscle
isoform 1	10051481	liver
isoform 3	12539228	prostate
isoforms 3	9295318	brain	cerebellum	cortex	hippocampus	plasma
isogenes	2384759	cerebellum
jip 2	10098834	brain	kidney
kallikrein	11848466	testicular	testis
kappa	10996848	lymphocytes
kappa opioid receptor	9332727	lymphocytic
keratinocyte growth factor	8393815	fibroblast
keratinocyte growth factor receptor	1400433	fibroblast
kif1b	10341097	brain
kinases	11114748	gastric cancer
kinases	8380920	brain	lymphocyte	lymphoid	neuroblastoma
kinases	8126096	skeletal muscle
kinesin	1946431	brain
lL 6	8541546	peripheral blood
lactophorin	10531593	mammary
lamellipodia	11062023	fibroblasts
lamin A/C	10080180	lamina
laminin	7680504	muscle
laminin 1	10694445	skeletal muscle
laminin alpha 3A	8586427	keratinocytes
laminin receptor	1825600	fibroblasts
laminin receptor	12213731	skeletal muscle
laminin receptor	8573717	endothelial cells
lamins A	7508630	lamina	liver
largest protein	9284560	erythroleukemia	liver
latent membrane protein	2479554	epithelial cells
latent membrane protein 1	11340574	lymphoma
lck	8423992	leukemia
lck	1918168	Jurkat cells
lck	2850479	leukemia
lck	8086341	hematopoietic
lck	3265417	thymus
lectin	10330290	liver
length gamma	2964483	thymocytes
leptin	8787671	brain
leptin	12396559	fetal	umbilical cord
leptin	9380761	fetal	hair	placenta
leptin	9148892	hematopoietic	hypothalamus	kidney	liver	lung
leptin receptor	9619505	brain
leptin receptor	8787671	brain
leptin receptor	10884720	fetal
leptin receptor	8674530	brain	hypothalamus
leptin receptor	8805376	hematopoietic	stem
leptin receptor	10849209	brain	placenta
leptin receptor	11214857	hypothalamus
leptin receptor	11145113	tail
leptin receptor	9814492	hypothalamus
leptin receptor	12396559	fetal	umbilical cord
leptin receptor	8628397	hypothalamus
leptin receptor	9380761	fetal	hair	placenta
leptin receptor	8781567	hypothalamus
leptin receptor	11911940	testicular
leptin receptor	9702077	hypothalamus
leptin receptor	9449235	adipose
leptin receptor	8782827	hypothalamus
leptin receptor	10878421	adipose tissue	fetal
leptin receptor	9359467	brain
leptin receptor gene related protein	10849209	brain	placenta
leptin receptors	9192681	brain
leucocyte  common antigen	10524206	leucocyte
leucocyte  common antigen	2144259	leucocyte
leucocyte  common antigen	2523868	leucocyte
lipase	10092610	adipocyte	testicular	testis-specific
lipase	11063252	adipose tissue
liver  antigen	11230739	liver
liver  glucokinase	1871135	liver
liver  tyrosine kinase 3	11120823	fetal	liver
liver/bone /  kidney	3165380	intestinal	kidney	placental
long receptor	12396559	fetal	umbilical cord
ltk	1662793	brain
luteinizing hormone receptor	10195698	ovary
luteinizing hormone receptor	11063655	ovary
lyn	1801928	lymphocytes
m current	11160379	brain	fetal brain	neuroblastoma	tail
m4	8617799	neuronal cell
mBSC1	10070158	kidney
mCASK A	9787075	brain
mCNG3	10813773	retina
mGAD67	9291134	foetal brain
mGlu5 receptor	10098876	astrocytes
mGlu5 receptor occurs	10098876	astrocytes
mGlu6	11522953	retina
mGlu6 receptor	11179672	retina
mGlu6 receptor	11522953	retina
mGluR1	9263583	brain
mGluR1	7881038	cerebellum
mGluR1	9779943	forebrain	hippocampus
mGluR1	9772279	hippocampus
mGluR1E55	10581402	brain
mGluR5	7561847	brain
mGluR5	8698900	brain
mGluR5	7751958	brain	tail
mH1	11834499	heart
mH2A1	10471737	stem
mHk1	9508088	spermatogenic	tail
mNaSi 1	10766815	intestine	kidney
mOSM	10671298	bone marrow
mRNA 's	8088824	cardiac	fetal heart	heart
mRNA 's	7544298	cardiac	skeletal muscle
mRNAIII	7910821	liver
mRTN3	11990451	brain
mTld	10727214	bone
macrophage  colony stimulating factor	3071332	macrophage
macrophage colony stimulating factor	8677755	bone marrow
mannan binding protein	2089039	liver
matrix protein 1	10733679	keratinocytes
maxi K	10871603	tail
mbC	1385406	brain
melastatin	9797013	melanoma
met receptor	8380739	epithelial cells
metalloproteinase	10471807	colorectal cancer
metalloproteinase	11751414	tumor
metalloproteinases 3	8521299	breast carcinoma
metastases	7574907	tumor
metastases	9826464	carcinoma	ovary
metavinculin	8440716	uterus
methyltransferase	6736040	cap
methyltransferase	12567489	embryo	embryonic	embryonic tissue
microtubule associated protein	1544466	neuroblastoma
microtubule associated protein 2	9134154	brain	embryonic
milk  protein	1935820	mammary gland	milk
mimecan	9405469	cornea	sclera
mineralocorticoid receptor	10971811	brain
mineralocorticoid receptor	8404687	hippocampus
mineralocorticoid receptor	7495694	blood
minigene	3419923	cardiac	non-muscle	striated muscle
minigenes	8754799	cardiac	embryonic	embryonic skeletal muscle	skeletal muscle
minor product	2202948	fetus	plasma
mitf	12836693	melanocyte
mitomycin	8620484	colon
modulating beta	12454985	cochlea
monooxygenase	10642451	cardiac	pituitary
mouse   microglia	9838089	microglia
mouse   microglia	9841656	microglia
mouse  receptor	8389956	brain
mpl	7862460	spleen
mts1	7489883	osteosarcoma
mts1	7607566	osteosarcoma	tumor
mucin	2265829	intestinal
mucin	9162097	leukocyte
mucin	12529261	tail
murine  CD40	1370315	lymphocytes
murine  NKCC2	7573490	embryonic
murine  PL10	2720782	germ
murine  dystrophin	1579466	brain	heart	skeletal muscle
murine  mad4	10373021	embryo	embryonic
murine  mdm2	11245988	testis
muscle  beta TM	10024180	muscle
myb	2659283	myeloid
myb	2202948	fetus	plasma
myelin	9379489	central nervous system
myelin associated glycoprotein	2454205	brain
myelin associated glycoprotein	1696616	brain
myelin associated glycoprotein	2482022	brain
myelin proteolipid protein	1280689	heart
myofiber	10736202	muscle
myofibroblasts	12845617	fibroblasts
myofibroblasts	9453497	hepatic stellate cells	liver
myogenin	8269842	myoblasts
myosin	7694487	cardiac
myosin	9866874	fast skeletal muscle
myosin	3210243	cardiac
myosin	8707891	smooth muscle
myosin	7684561	muscle
myosin	10992418	smooth muscle
myosin	3038896	head	muscle
myosin	11134017	muscle
myosin	9285489	gut
myosin	7809102	smooth muscle	striated adductor muscle
myosin	9027578	smooth muscle
myosin	10098969	catch muscle
myosin	2116987	muscle
myosin	7545253	muscle
myosin	1498040	embryonic	muscle
myosin	11139507	muscle
myosin	3038890	smooth muscle
myosin	11447109	tail
myosin	9688613	muscle	smooth muscle
myosin	11781338	smooth muscle
myosin	7767878	head	smooth muscle
myosin	10998634	muscle
myosin	2506434	muscle
myosin	9180009	smooth muscle	tail
myosin	11231057	muscle
myosin	11641683	head
myosin	8464739	smooth muscle
myosin	9560409	tail
myosin	11098141	striated muscle
myosin	1649372	brain
myosin 	9218526	cardiac
myostatin	11606186	muscle
myotubes	2598815	skeletal muscle
n chimerin	8336731	brain	testes
nNOS	8626668	brain	skeletal muscle	striated muscle
nNOS	9815045	muscle	small intestine
nNOS	10709758	pituitary
nNOS2	10364190	central nervous system
natural GnRH	10601605	carcinoma	endometrial
nerve  growth factor	1655773	nerve
nerve  growth factor receptor	7972023	nerve
neu	10205169	breast
neural cell  adhesion molecule	2454455	neural cell
neuregulin 1	10597312	breast cancer
neuregulin 2	9168114	epidermal
neurexin	8576240	brain
neurexin	10860582	neural cell
neurofascin	8458865	brain
neurofibromatosis 2	10401006	tumor
neurofibromatosis 2	8069298	tumor
neurofibromatosis type 1	1388685	brain
neuronal Bbeta	12716901	tail
neuronatin	8949924	brain-specific
neuropeptide Y	10026237	brain	neuron
neuropilin 1	10886518	melanoma	placenta
neuroplasticity	9757029	brain
neuropsin	9093768	adult brain
neuropsin	10102990	brain
neuropsin/ovasin	11309326	ovarian cancer
neurotrophic factor	7854051	brain-derived
neurotrophin 3	7972023	nerve
nitric oxide synthase	10784584	gastrointestinal tract
nm23 M1	9881672	embryo
no/low	9859858	trophoblast
nonmetastatic	7691404	tumor
nonmetastatic	7693337	tumor
nonmuscle	9147992	flight muscle	nonmuscle
nonmuscle	8626711	skeletal muscle
nonmuscle	2278878	cardiac
nonmuscle	12064944	nonmuscle
nonmuscle	7593286	fibroblast	skeletal muscle
nonmuscle TM 1	10024180	muscle
nonmutated	9200467	tumor
nonneuronal	1996093	placenta
nontruncated	8892754	brain	inner ear	ovary	spleen	testes	thymus
normoxic	9210478	fibroblast	hepatoma
nuclear protein phosphatase 1 regulator sds22	12555814	liver
nuclear receptor	11553912	embryonic
nuclease	1856215	brain	fibroblast	fibroblasts	gizzard	muscle	skeletal muscle
nuclease	2856401	pituitary	testes
nuclease	3352602	muscle
nuclease	2840564	brain	fetal lung	stomach
nuclease	2233732	tumor
nucleoside diphosphate kinase	10225434	retinal
oestrogen receptor	7893344	breast cancer
oestrous	10195698	ovary
oligodendrogliomas	7633452	brain	central nervous system
oncogenically	7624366	skin
opioid receptor like	10374928	ganglia
opsin	2844600	retina
ornithine aminotransferase	9873834	small intestine
orphanin FQ  receptor	11290428	brain
ortholog	12853149	brain
ortholog	10950922	hematopoietic
p120ctn	11896187	colon	intestine	prostate	tumor
p14	11337265	tumor
p14	11753985	retinoblastoma
p14ARF	11859969	tumor
p14ARF	9367866	tumor
p15	11859969	tumor
p15	9230210	placenta
p150Glued	8856662	brain
p16	11859969	tumor
p16	11337265	tumor
p16	12759390	melanoma
p16	11753985	retinoblastoma
p16INK4	8690521	thyroid
p16INK4a	9731504	lung cancer
p25	9066979	melanoma
p38 alpha	11866441	renal	tumor
p40phox	10437784	myeloid
p52	11512661	lens
p53	9892179	fibroblasts
p53	9001225	myeloid
p53	9269894	epidermal
p53	1579500	carcinoma	epidermal	fibroblast	liver	testis	tumor
p53	9811464	ascites
p53	9224934	tumor
p53	11734204	tumor
p53	8114705	epidermal
p53	8632903	lymphocytes	tumor
p53	12360399	tumor
p53	9367866	tumor
p53	10469295	tumor
p53	12234063	tumor
p53  	11753985	retinoblastoma
p53 target	9647739	brain
p59fyn	1375262	brain
p59fyn	2488273	brain
p63	11839669	tumor
p63alpha	12692135	epithelial
p65	1566083	hematopoietic
p65	8036023	fibroblasts
p73	10381648	lymphoid
p73	10773878	tumor
p73	11734204	tumor
p73	10213163	brain
p73	10469295	tumor
p85 alpha	8921377	liver
p85alpha	8628286	skeletal muscle
p85alpha	8621382	brain
p85alpha	12397383	skeletal muscle
p94	9478008	lens
pBR322	8088824	cardiac	fetal heart	heart
pCM beta	7522437	fibroblast	muscle
pCP 2	10727214	bone
pMuBr3	3755636	brain
pRb	11753985	retinoblastoma
pX	8683207	lymphocytes
paired box protein	7737192	kidney	thyroid
parathyroid  hormone like peptide	2708388	parathyroid
parathyroid  hormone related protein	11934525	parathyroid
parathyroid  hormone related protein	7669584	parathyroid
parathyroid  hormone/PTHrP receptor	9801466	fetal	parathyroid	placenta
parkin	12210855	brain
patient 1	10662809	heart	skeletal muscle
paxillin	11520860	muscle
paxillin	11517262	embryonic	peripheral nerve	peripheral nervous system
pdk	8541493	leaf	roots	stem
peripherin	11132701	neuroblastoma
peritumoral	7834616	liver	peritumoral
permissivity	2815579	fiber
petB	2562564	green leaf	leaf	mesophyll cells	roots	sheath
petD	2562564	green leaf	leaf	mesophyll cells	roots	sheath
pgp1	1671863	lung
phosducin like protein	11111839	brain	heart	kidney	liver	lung	skeletal muscle
phosphodiesterase	10441464	fetal lung
phosphodiesterase	11738832	testis
phosphodiesterase	7575434	brain
phosphodiesterase	9195912	heart	skeletal muscle
phosphofructokinase	2140567	fibroblast	muscle
phospholipase C	9259321	plasma
phospholipase C	9452490	brain
pim 1	1620615	testes
placenta  growth factor	9207183	placenta
placenta  growth factor	7681160	placenta
placenta growth factor 1	10886518	melanoma	placenta
plasma  membrane calcium pump	2528729	plasma
platelet  glycoprotein Ibbeta	10873671	platelet
platelet derived growth factor	2779559	glial
platelet derived growth factor	8700544	tumor
platelet derived growth factor receptor	2573835	fibroblasts	stem	stem cell	teratocarcinoma
pleckstrin	9799604	brain
pol beta	10433553	lung cancer
polycystin	10756092	brain	kidney	testis
polyprotein	3652207	neuron
polyubiquitin	9094093	testes	testis
pons/medulla	9920894	brain	cerebellum	hypothalamus
post translational	7511928	lymphoid
potassium channels	9545224	adrenal chromaffin
pp125FAK	8738136	brain
pp52	8838798	leukocyte
pp52	8417117	fibroblasts	stromal cells
pre mRNAs	3419923	cardiac	non-muscle	striated muscle
preadipocyte  factor 1	11988086	adipocyte	preadipocyte
prechondrogenic	8405667	cartilage
prepro GRP	3003116	lung cancer
prepro tachykinin </n. 	12716420	ganglion
prion protein	9168907	spleen
pro GRP1 125	3211139	lung cancer
pro alpha 1  II  collagen	7750564	callus tissue
proIL 1alpha	11101099	testis
procyclic	2409537	bloodstream
prodynorphin	2573832	germ	testicular	testis
progesterone receptor	8603053	breast	tumor
prolactin	7750483	hypothalamus	intestinal
prolactin	9266104	breast	mammary
prolactin	1738369	brain
prolactin	1697858	decidua	lymphoblast
prolactin	10608866	decidual	pituitary
prolactin receptor	11373171	adipose tissue
prolactin receptor	10760591	testis
prolactin receptor	1954895	ovary
prolactin receptor	10728492	liver	testes
prolactin receptor	8046303	brain
prolactin receptor	7740177	lymphoid
prolactin receptor	12106698	brain
prolactin receptor	9723863	testis
promoter B	9757029	brain
proopiomelanocortin	2177842	pituitary
prorenin	12505054	adrenocortical	heart
prorenin	10024308	adrenal
prosaposin	12965054	brain
prostaglandin E2 receptor	7945343	kidney
prostate specific   membrane antigen	9809977	prostate-specific
prostate specific  membrane antigen	7882349	prostate
protein  C	1643107	lung
protein 1	10727214	bone
protein 1	10926776	embryo
protein 2	9224934	tumor
protein 4	1487151	muscle
protein 4.1	3474611	erythroid
protein 4.1	8611723	erythroid
protein bands	9759882	tumor
protein kinase	7705334	skeletal muscle
protein kinase	1893997	brain
protein kinase	1769102	brain
protein kinase	8977401	testis
protein kinase	8194751	brain	thymus
protein kinase	7980501	erythroleukemia
protein phosphatase	1339277	testis-specific
protein phosphatase 1	10103062	thymus
protein phosphatase 2Cbeta	10469137	intestine	liver	testis
protein variants	11812086	endometrial adenocarcinoma
protein variants	9524362	embryonic
proteolipid protein	9379489	central nervous system
purinergic	10581401	brain
rB alpha 2	1314383	brain	muscle	skeletal muscle
rEATPase   A  	10581401	brain
rPACAPR	9115282	pituitary
rPAM 1	2911604	atrium
rPMCA2	1315513	brain	heart	plasma
rPN4a	9603190	root
rSMGGP1	8832572	submaxillary gland
rStau  I6	11145988	brain
rTR alpha	2901090	thyroid
rWIN	10919260	germ cell
rab27b	9066979	melanoma
ratPDE3	8276818	brain
rbslo1	9362339	renal
receptor for advanced glycation	12495433	endothelial	vascular
reductase	3037337	ovary
reductase	8513896	erythroid
reelin	11294845	brain
reelin	10328932	brain	retina	spinal cord
renin	10919285	adrenal gland
retbindin	12107411	retina	retinal
retinoblastoma  binding protein 1	8455946	retinoblastoma
retinoblastoma  protein	11753985	retinoblastoma
retinoic acid receptor	10842077	embryo
retinoic acid receptor alpha	9259319	thyroid
retinoic acid receptors	9475179	thyroid
ribonuclease	2440878	tumor
ribonuclease	9365932	hepatic
ribonuclease	11822822	epididymis	testis
ribonuclease	2591321	embryo	embryonic
ribonuclease	7720644	adipose	cardiac	skeletal muscle
ribonuclease	10671298	bone marrow
riboprobes	7654603	liver	retinal
roughly 4	10851236	fetal
rtARNb	8940073	gonad	liver
rtER	10650938	liver
ryanodine receptor	8898078	brain	cerebrum
ryanodine receptor	7832748	skeletal muscle
ryanodine receptor	7832748	skeletal muscle
ryanodine receptor	8097730	brain	skeletal muscle
ryanodine receptor/calcium	8898078	brain	cerebrum
sAC	11423534	germ cell
sCD8	9894799	lymphocytes
sEGFR/sErbB1	12582019	serum
sGnRH	10619396	ovary	testis
sGnRH	8729938	brain	ovary
sGnRH	11335940	testis
sMAP	10330290	liver
sRyR	7832748	skeletal muscle
sa	12388059	renal
sas	1339334	cuticle	epidermal
sbGnRH	10775184	ovary
scavenger receptor	9548586	macrophage
scavenger receptor AIII	11166774	macrophage
secretin	1711228	intestine
selenoproteins	11375445	sperm
semaphorin	11350127	glioblastoma
sensing receptor	10625662	keratinocytes
seprase	10644713	melanoma
sericin	3678608	middle silkgland
serotonin 5 HT3 receptor	7616200	ganglia
shIL6R	8665902	plasma
sizes 3.6	12530206	hindgut
ski/sno	8233802	muscle
slo	10384881	sciatic nerve
slo alpha	7479841	cochlea	embryonic kidney	hair
small  intestinal	7487939	intestinal
small proteoglycan	10620327	skin
small t	2851720	brain	cardiac
smaller TGF beta	2708531	intestinal
smooth muscle  myosin	9987168	aortic	smooth muscle
snoA	8233802	muscle
snoI	8233802	muscle
snoN	8233802	muscle
sodium channel	9589372	brain
somatostatin	9857960	spinal cord
somatostatin	9695937	brain	pituitary
somatostatin	10398894	gastric mucosa
somatotropin receptor	9710756	fetal liver
sp tzle	11212919	embryo
spectrin	2683261	muscle
spi	1644292	embryo
splicing factor	7559877	neutrophils
splicing factor	12738786	neutrophils
spore  coat protein	11222602	spore
src	8336731	brain	testes
src	12216109	breast cancer
src	8114716	embryo	fibroblast
ssd	3025862	neural cell
sst2A	9857960	spinal cord
sst2A	9695937	brain	pituitary
stem cell  factor	12149209	stem cell
stromal cell derived factor 1alpha	9103415	peritoneal exudate
subcloned channel	11162535	cardiac
subforms	9990023	brain
subtype 5	7561847	brain
subunit 1	12509424	aorta	gizzard	smooth muscle
surfactant protein B	10493923	lung
survivin	12115583	renal
survivin	12679106	blastocyst
survivin 2B	11875736	tumor
synapse associated protein	9621517	brain	neuroblastoma
synapsin III	10582583	adult brain
synaptojanin	9092489	brain
synaptojanin 1	9442075	brain
synaptotagmin	11395007	brain
synergize	9475179	thyroid
syntaxin	9681457	brain
syntaxin 1	9003414	brain
synthetase	11309345	hematopoietic	leukemia
syntrophin	9370062	fetal
syntrophins	9182949	brain
t BOP	9013956	muscle
tLH R	10611074	ovarian
tLH R	10611075	ovary
tPACAP	11121297	pituitary
talin	12422219	brain
tau	12112845	brain
tau	1542696	brain
tau 1 '	12052527	fetal
tau protein	2779559	glial
tau protein	2498079	brain
telomerase	10652422	endometrium	myometrium	ovary
telomerase	12210061	breast
telomerase	11191110	fibroblasts	tumor
telomerase	11407973	melanoma
telomerase	11517292	uterus
tenascin	7512897	epithelial	uterine
tenascin	1376992	arterial	fat	fibroblasts	liver	skin	smooth muscle
tenascin	1282516	bones
tenascin	1711921	embryo	fibroblasts	gizzard
tenascin	8923003	adrenal	adrenocortical	carcinoma	fetal	muscle	tumor
tenascin	7680113	tumor
tenascin	7519614	arterial	smooth muscle
tenascin	7693413	embryo
tenascin	7513764	brain
tenascin	7532367	fetal	lung
tenascin	7687262	thymus
tenascin C	8647625	fibroblasts
tenascin C	9657129	bone marrow	lymphoid	myeloid	stroma
tenascin C	12060805	hypothalamic
tenascin C	11000288	epidermal keratinocytes	fibroblasts	skin
tenascin C	9756954	embryonic
tenascin C	9404002	fibrosarcoma
tenascin C	12009782	venom
testican 3	11751414	tumor
theta1	11089521	testis
theta2	12397208	testis
thrombospondin 1	11530112	endothelial cells
thrombospondin 2	7693413	embryo
thrombospondin receptor	10553499	peripheral blood
thromboxane 	12180983	tail
thyroid  hormone receptor	3387247	thyroid
thyroid  hormone receptor	10514561	cardiac	skeletal muscle	thyroid
thyroid  hormone receptor	7760853	thyroid
thyroid  hormone receptor	9564869	thyroid
thyroid  hormone receptor	3863113	cardiac	skeletal muscle	thyroid
thyroid  hormone receptor alpha	8910441	thyroid
thyroid  hormone receptor alpha	1315530	thyroid
thyroid  hormone receptor beta	1730664	thyroid
thyroid  peroxidase	3475693	thyroid
thyroid  peroxidase	1997522	thyroid
thyroid  peroxidase	7151173	thyroid
thyroid  receptor	1329098	thyroid
thyroid  tumours	12845632	thyroid
thyroid hormone receptor	8910441	thyroid
thyroperoxidase	12454013	thyroid gland
thyrotropin receptor	9015347	skeletal muscle
tie type receptors	1312667	epidermal
tiny T antigen	9223500	tumor
tissue enriched	10330140	wing
tissue factor	11243844	embryonic	fibroblasts
tissue protein 17	9874244	fetal	placental	serum	term placenta
titin	10625306	cardiac
titin	11112991	cardiac	heart
titin	10987079	cardiac
titin binding	9218526	cardiac
tk	8276135	testis
tm  NONE 	12388059	renal
tolloid	9500680	bone
topoisomerase II alpha	9153428	lung cancer
topoisomerase II alpha	9268990	tumor
total H protein	7550380	leaves	roots
tra 2	9212162	spleen
tra2	8754822	testes	testis
transferase	7556063	thymus
transferase	8601644	lung
transformer 2	2307372	fibroblast	skeletal muscle
transformer 2	2026327	germ
transformer 2 beta	10103073	brain
transforming growth factor alpha	10523832	keratinocytes
transforming growth factor beta	9870872	chondrocytes
transforming growth factor beta	11318979	liver
transforming growth factor beta	8625910	bone	breast	epidermal	kidney	lung
transforming growth factor beta 1	1587858	tumor
transforming growth factor beta binding protein	9453497	hepatic stellate cells	liver
transforming growth factor beta like	9500680	bone
transitin	9361289	tail
transitin	10636467	tail
transthyretin	2574113	brain
triiodothyronine receptor	9259319	thyroid
trk	2927948	muscle	skeletal muscle
trk	10605820	embryonal carcinoma
trkB	9573364	epithelial cells	retinal
trkB	11598421	embryonic
tropoelastin	7505678	fibroblasts	skin
tropomyosin	4000944	embryonic	muscle	thoracic muscle
tropomyosin	6098823	embryonic	muscle
tropomyosin	2320008	brain	striated muscle
tropomyosin	2384759	cerebellum
tropomyosin	2762151	fibroblast	skeletal muscle
tropomyosin	1856215	brain	fibroblast	fibroblasts	gizzard	muscle	skeletal muscle
tropomyosin	2432392	Nonmuscle
tropomyosin	3865200	fibroblasts	skeletal muscle
tropomyosin	2278878	cardiac
tropomyosin	2851721	muscle
tropomyosin	1556172	cardiac
tropomyosin	9182570	smooth muscle
tropomyosin	7758966	cardiac	heart
tropomyosin	1620126	myoblasts
tropomyosin	2461223	striated muscle
tropomyosin 1	3215513	fibroblast	skeletal muscle
tropomyosin I	3079761	muscle
tropomyosin II	3693358	muscle
troponin	2410272	muscle
troponin C	2250022	skeletal muscle
trypsinogen	8294000	pancreas
tuftelin	9839784	kidney
tuftelin	11733143	tooth bud
tumor  suppressor	1579500	carcinoma	epidermal	fibroblast	liver	testis	tumor
tumor  suppressor	11073960	tumor
tumor  suppressor	10951570	colorectal cancer	gastric cancer	tumor
tumor  suppressor	9012479	tumor
tumor  suppressor	10903846	tumor
tumor  suppressor	11103776	tumor
tumours	10848880	thyroid
tumours	7669584	parathyroid
tunicamycin	9075739	kidney	parathyroid
type 12 collagen	10628535	cornea	sclera
type 2 collagen	7750564	callus tissue
type 3  brain  sodium channel alpha subunit	8395514	brain
type 3 collagen	10497275	chondrocytes
type C  atrial  natriuretic peptide receptor	8444892	atrial
type IVB cyclic AMP phosphodiesterase	7998974	brain
type b	11911940	testicular
tyrosinase	11710942	lymphoblastoid	lymphocytes	melanoma
tyrosinase	9165220	lymphocytes
tyrosinase	9144237	skin
tyrosine kinase receptor	10631169	fibroblast
tyrosine phosphatase	7508927	erythroleukemia
tyrosine phosphatase CD45	8334701	hematopoietic
uORFs	10753630	liver	testis
uncleaved	9541245	placental	tooth
unr	7626096	heart	small intestine	testis
upstream kinases	11866441	renal	tumor
urea transporter	9176377	epithelia
useage	8611627	epithelial cells	retinal
uteroglobin	9370258	mammary	uterine endometrium
utrophin	10570192	muscle
utrophin	7492329	nerve
utrophin	10369873	muscle
vHNF1	1363228	embryonic
vI	2901090	thyroid
variant 2	9758708	lens	ocular
variant 2	2575656	brain	liver	skin
variants beta	8381605	fibroblast	kidney	renal
vascular   endothelial  growth factor	1711045	endothelial	vascular
vascular   endothelial  growth factor	9298647	endothelial	vascular
vascular   endothelial  growth factor	9736276	endothelial	vascular
vascular   endothelial  growth factor	11731444	endothelial	vascular
vascular   endothelial  growth factor	12133520	endothelial	fetus	lung	vascular
vascular   endothelial  growth factor A	3182772	endothelial	vascular
vascular   endothelial  growth factor A	11333271	endothelial	vascular
vascular   endothelial  growth factor B	8702615	endothelial	vascular
vascular   endothelial  growth factor D	11574540	endothelial	vascular
vascular  cell adhesion molecule 1	7538020	vascular
vascular  cell adhesion molecule 1	1375259	endothelium	vascular
vascular type	2372298	smooth muscle
vasopressin	1706268	testis
versican	7806529	glioma
versican	11918305	articular cartilage
very late antigen 4	1375259	endothelium	vascular
very low density lipoprotein receptor	10356983	aortic endothelium
vinculin/metavinculin	10098977	smooth muscle
wt1	7845666	tumor
y2 GABAA receptor subunit	1315911	pituitary
z8	12621054	muscle
zimp	10095110	embryonic
