# Supplementary material for: Extraction of Transcript Diversity from Scientific Literature
Source: PLoS Comput Biol. 2005 Jun 24;1(1):e10. doi: 10.1371/journal.pcbi.0010010 (PMC1183516; doi:10.1371/journal.pcbi.0010010)
Supplement: Table S5 — (20 KB XLS). [file pcbi.0010010.st005.xls]

## Sheet: Sheet1
pubmed id	mechanism
10385393	alternative start
10440874	alternate start
12119096	alternative start
12208140	alternative start
12668669	alternative start
3036998	alternate start
8452943	alternate start
8582284	alternative start
9804755	alternative start
11015597	alternative transcription start
11080594	alternative transcription start
11114920	alternative transcriptional start
11221882	alternative translation start
11245975	alternative transcription start
11250075	alternate transcription start
11290834	alternative transcriptional start
12034492	alternative transcription start
12070138	alternative transcriptional start
12440930	alternative transcription start
12590260	alternative downstream start
12642581	alternative transcription start
12755702	alternative transcription start
1846957	alternative transcription start
2402492	alternative transcriptional start
2492241	alternative transcriptional start
3003543	alternative translational start
3060377	alternative transcriptional start
3416832	alternate transcriptional start
7574724	alternate transcription start
7731717	alternate translational start
7811976	alternate transcription start
8185575	alternate translation start
9285930	alternative transcriptional start
9352914	alternative transcriptional start
9838062	alternative transcription start
10417350	alternative initiation
10704864	alternative translation-initiation
10858460	alternative initiation
11088019	alternative initiation
11352659	alternative initiation
11414657	alternative initiation
11678981	alternative initiation
12017539	alternate initiation
12459551	alternative initiation
12819126	alternative initiation
1348508	alternate initiation
1406661	alternative initiations
1406661	alternative initiation
1833717	alternative initiation
1986249	Alternative initiation
2373686	alternative initiation
2466711	alternate initiation
2874494	alternative initiation
3090372	alternative initiation
3104027	alternative initiation
7584044	alternative initiation
7972109	alternate initiation
8186195	alternative initiation
8226782	alternative initiation
8586612	alternative initiation
9547512	alternative initiation
9565689	alternative initiation
9705845	alternative initiation
9891083	alternative initiation
9892202	Alternative initiation
10470377	alternate transcription initiation
10498337	alternative transcription initiations
10631317	alternative transcription initiation
10631317	alternative transcription initiation
10997588	Alternative transcriptional initiation
11222602	Alternative translation initiation
11245978	alternative translation initiation
11342211	alternative transcription initiation
11352659	alternative translational initiation
11452034	alternative translational initiation
11452034	alternative translational initiation
11573208	alternative translational initiation
11724896	alternative translation initiation
11792814	alternative mRNA initiation
12031501	alternative transcriptional initiation
12052860	alternative translation initiation
12367753	alternative translation initiation
12393653	alternative translational initiation
12527895	alternative translation initiation
12584573	alternative translation initiation
12618406	alternative transcription initiation
12704079	alternative translation initiation
1633825	alternative translational initiation
1847388	alternative transcription initiation
1875927	alternative translational initiation
2055179	alternative transcription initiation
2071572	Alternative translation initiation
2176207	alternative transcriptional initiation
2229060	alternative transcriptional initiation
2387860	alternative transcription initiation
2522441	alternative transcription initiation
2601717	alternative transcriptional initiation
2760059	alternate translation initiation
2828382	alternative transcriptional initiation
3211127	alternative transcription initiation
3299708	alternative translation initiation
7575526	alternative transcription initiation
7657611	Alternative translation initiation
7695637	alternative transcription initiation
7895659	alternative transcription initiation
7900851	alternative transcriptional initiation
8302584	alternative transcription initiation
8441633	alternative translation initiation
8578862	Alternative translation initiation
8647344	alternative translation initiation
8822964	alternative translation initiation
9054425	alternative translation initiation
9063738	alternate transcription initiation
9099889	Alternative transcriptional initiation
9099889	alternative transcription initiation
9242671	alternate translational initiation
9242671	alternate translational initiation
9276691	alternative translation initiation
9276691	Alternative translation initiation
9303443	alternative transcription initiation
9315101	alternative transcription initiation
9367684	alternative transcription initiation
9396724	alternative translation initiation
9397944	alternative translation initiation
9446555	alternative transcriptional initiation
9582368	alternative transcription initiation
9614188	alternative translational initiation
9712072	alternative translation initiation
9748586	alternative transcriptional initiation
9812311	alternative translation initiation
9949173	alternative translation initiation
2917697	differential initiation
8605307	two different possible transcription initiation sites
