# Supplementary material for: Extraction of Transcript Diversity from Scientific Literature
Source: PLoS Comput Biol. 2005 Jun 24;1(1):e10. doi: 10.1371/journal.pcbi.0010010 (PMC1183516; doi:10.1371/journal.pcbi.0010010)
Supplement: Table S6 — (29 KB XLS). [file pcbi.0010010.st006.xls]

## Sheet: Sheet1
pubmed id	mechanism
10065941	alternatively poly-A additions
10070158	an alternative polyadenylation site
10072078	These alternative polyadenylation events
10077577	two alternative polyadenylation sites in the 3 ' UTR
10103062	alternative polyadenylation
10229681	alternative polyadenyation sites
10231361	exon skipping and alternative polyadenylation
10328932	an alternative polyadenylation event
10329474	an alternative polyadenylation signal
10330290	alternative polyadenylation
10369871	alternative polyadenylation
10479501	alternative polyadenylation site usage
10501966	alternative UbcM4 polyadenylation sites
10504404	alternative polyadenylation sites
10606244	alternative polyadenylation
10723723	alternative polyadenylation site usage
10752628	alternative polyadenylation
10766815	alternative polyadenylation and splicing
10828834	alternative polyadenylation sites
10837510	alternative polyadenylation
10843806	alternative polyadenylation sites
10844571	alternative polyadenylation
10848584	The alternative polyadenylation
10858460	alternative polyadenylation
10858460	eight alternative polyadenylation sites
10940625	Two alternatively polyadenylated
10956665	alternative polyadenylation signals
10970765	alternative polyadenylation and differences in the untranslated sequences of the multiple gene transcripts
11076866	alternative polyadenylation sites
11090214	alternate intron splicing or polyadenylation
11161801	alternative RNA splicing and differential polyadenylation
11214921	alternative polyadenylation in the 3
11250105	alternative promoters , polyadenylation sites ,
11267659	alternative polyadenylation
11329371	alternative polyadenylation sites
11470527	This alternative polyadenylation event
11544195	alternate polyadenylation
11641724	alternative and tissue-specific , mRNA splicing and polyadenylylation
11742531	alternative polyadenylation signals
11744166	alternative polyadenylation sites
11864583	alternative polyadenylation and splicing events
11867223	alternative polyadenylation and splicing events
12031505	Seven alternative polyadenylation sites
12082089	alternative poly ( A ) sites
12095691	the S3 and alternatively polyadenylated transcripts
12117429	alternative polyadenylation
12119119	alternative polyadenylation
12209604	alternative promoter
12213775	alternative choice of transcription start or polyadenylation signal
12237335	alternative polyadenylation
12393185	alternative polyadenylation
12533418	differential splicing and alternative polyadenylation events
12579036	alternate polyadenylation
12792844	multiple alternative polyadenylation sites
1311831	alternative polyadenylation sites
1326374	the splicing and polyadenylation patterns
1329974	alternative poly ( A ) signals
1358753	transcription , alternative RNA splicing , polyadenylation and translation
1358888	the developmental and tissue-specific alternative polyadenylation
1370478	alternative polyadenylation
1379142	alternative promoter use , alternative RNA splicing , alternative polyadenylation , and other post-transcriptional as well as translational mechanisms
1383553	alternative polyadenylation
1388171	the splicing and polyadenylation patterns
1401923	alternative poly ( A ) site usage
1420310	alternative polyadenylation
1445391	the alternative polyadenylation sites
1480177	two promoters , alternative RNA splicing , and variable polyadenylation
1487151	alternative polyadenylation
1517239	alternative polyadenylation signals
1620593	alternate polyadenylation
1620615	an alternate polyadenylation signal
1656380	alternative polyadenylation
1710769	alternative polyadenylation sites
1717937	alternative termination - polyadenylation
1733968	alternative poly ( A ) sites
1733968	two alternative poly ( A ) sites
1740437	alternative polyadenylation sites
1825996	alternative polyadenylation signals
1827756	alternative polyadenylation
1917919	alternative polyadenylation
1917999	an alternative polyadenylation signal
1940913	alternate polyadenylation sites
1967836	an alternative polyadenylylation site
1985920	alternative polyadenylation
2000219	alternative 5 ' untranslated sequences and differential splicing within the 5 ' portion of the coding region
2015053	multiple polyadenylation sites
2113585	alternative polyadenylation site usage
2123469	two alternative polyadenylation sites
2181380	alternative polyadenylation and splicing
2216777	3 alternative polyadenylation sites
2229022	transcription initiation at different sites , alternative RNA splicing , and polyadenylation at different sites
2293709	alternative selection of poly ( A ) signals , respectively
2303488	the previously described 4.5-kb cPR mRNA species , alternative polyadenylation
2393692	alternative polyadenylation
2398352	an alternative polyadenylation site
2426798	alternate polyadenylation
2426798	alternative polyadenylation
2432392	alternative RNA splicing and polyadenylation
2459702	alternative polyadenylation
2461367	an alternate polyadenylation site
2471656	alternate choice of poly ( A ) addition sites
2492241	alternative transcriptional start points , differential splicing , and different regions of cleavage/polyadenylation
2503046	alternate use of 2 polyadenylation signals in the 3 ' untranslated region
2549716	alternative promoters , splice sites , and polyadenylation sites
2552037	alternate polyadenylation sites
2565858	alternative polyadenylation
2567251	alternative polyadenylation and splice sites
2575803	alternative polyadenylation
2584194	an alternate polyadenylation site
2777789	alternative polyadenylation
2784793	alternative polyadenylation signals
2824813	the alternative poly ( A )
2824813	the alternative poly ( A ) site
2824824	alternative pre-mRNA processing
2827002	alternative polyadenylation signals
2831210	alternative polyadenylation
2836799	alternative polyadenylation
2869038	alternate polyadenylation signals
2874494	a result of differential processing ( splicing and/or polyadenylation ) or alternative initiation
2875438	alternative and successive cleavage/polyadenylation events
2879222	a 378-amino-acid protein as well as alternative polyadenylation sites
2893255	two alternative polyadenylation sites
2922261	alternative polyadenylation
2969453	alternative processing and polyadenylation
3013870	alternative polyadenylation signals
3032454	alternative poly
3083414	alternate choice of two poly ( A ) sites within the same exon
3090372	a result of differential processing ( splicing and/or polyadenylation ) or alternative initiation
3149712	alternative poly ( A ) addition
3296082	an alternative polyadenylylation
3379057	an alternative downstream polyadenylation site
3396534	Differential splicing and alternative polyadenylation
3416832	two alternate transcriptional start sites and two alternate polyadenylation sites
3443101	alternative polyadenylation of an RNA transcribed from the same promoter as the 5 kb mRNA
3838746	an alternate polyadenylation site
3939252	alternate polyadenylation sites
6400492	alternative poly ( A ) site selection
6549041	alternative poly
7510407	multiple alternative polyadenylation sites
7522680	alternative polyadenylation
7593266	alternate polyadenylation
7593266	alternate use of polyadenylation signals
7619730	alternative polyadenylation of alpha 5 mRNA
7640308	two alternate exon 1s , 1A and 1B
7642607	alternative polyadenylation
7681549	alternative polyadenylation
7691816	alternate polyadenylation sites in the 3 ' region
7789986	alternative polyadenylation signals
7812966	alternative polyadenylation
7828848	alternate polyadenylation sites
7833921	alternative polyadenylation and splicing
7907304	alternative polyadenylation
7916324	alternative polyadenylation
7916958	an alternate polyadenylation site
7929140	alternative polyadenylation sites
7932716	alternative polyadenylation
7959002	alternative polyadenylation
7999781	alternative polyadenylation
8030262	Two upstream alternative polyadenylation signals
8094052	differential splicing and alternative polyadenylation
8106408	an alternate polyadenylation signal
8142560	alternate polyadenylation signals
8168529	alternative polyadenylation in mouse
8274297	alternative polyadenylation sites
8349619	two alternative polyadenylation signals
8386878	alternative RNA splicing and encode polypeptides
8396006	two promoters , differential RNA splicing and stability , and alternative RNA polyadenylation
8398114	both alternative RNA splicing and differential polyadenylation
8398153	a cell-specific alternative polyadenylation
8428655	alternatively polyadenylated transcripts spanning approx
8461137	four different 5 ' ends and two alternative polyadenylation sites
8471164	alternative polyadenylation signals
8481475	eight potential alternative polyadenylation sites
8530022	alternative polyadenylation sites
8530034	alternative polyadenylation
8530040	alternative usage of two polyadenylation sites
8547308	an alternative polyadenylation process
8562688	alternate poly ( A ) signals
8570195	alternative polyadenylation
8580956	alternative polyadenylation signals
8588117	gene polymorphism and alternative
8593270	alternative polyadenylation signal
8625924	alternative polyadenylation signal
8636243	alternate polyadenylation and splice sites
8674539	four polyadenylation signals
8760253	alternative polyadenylation signals
8777315	six alternative polyadenylation
8806658	alternate polyadenylation signals
8855951	alternative promoters as well as different polyadenylation signals
8858105	alternative polyadenylation
8900412	alternative polyadenylation
8939918	alternative polyadenylation signals
8975715	alternative polyadenylation signals
8995417	alternative 5 ' - exon splicing and polyadenylation
8995417	exon splicing and alternative polyadenylation
9032277	alternatively polyadenylated transcripts
9037314	alternative polyadenylation sites
9062558	three alternative polyadenylation/cleavage sites
9177284	alternative polyadenylation
9185540	alternate polyadenylation sites
9195043	alternative polyadenylation sites
9211940	a polymorphic alteration
9266853	alternative polyadenylation
9336460	alternative polyadenylation patterns
9367848	alternative polyadenylation sites
9405469	Differential splicing and alternative polyadenylation
9493583	2 alternative potential polyadenylation sites
9501299	alternative polyadenylation signals
9524208	alternative poly ( A )
9533953	alternative polyadenylation
9545580	alternative polyadenylation sites
9630619	alternative polyadenylation signals
9710581	an alternative polyadenylation site
9799103	alternative polyadenylation
9823969	alternative polyadenylation sites
9862990	expression and alternative polyadenylation sites
9895129	an alternative polyadenylation
9895130	alternative polyadenylations
9920204	alternative polyadenylation
